# Supplementary material for: Pathway complexity in fibre assembly: from liquid crystals to hyper-helical gelmorphs
Source: Chem Sci. 2023 Sep 26;14(41):11389–401. doi: 10.1039/d3sc03841f (PMC10599479; doi:10.1039/d3sc03841f)
Supplement: SC-014-D3SC03841F-s002 [file SC-014-D3SC03841F-s002.cif]

# Electronic Supplementary Material (ESI) for Chemical Science.
# This journal is © The Royal Society of Chemistry 2023

####################################################################### 
# 
# This file contains crystal structure data downloaded from the 
# Cambridge Structural Database (CSD) hosted by the Cambridge 
# Crystallographic Data Centre (CCDC).
# 
# Full information about CCDC data access policies and citation 
# guidelines are available at http://www.ccdc.cam.ac.uk/access/V1 
# 
# Audit and citation data items may have been added by the CCDC. 
# Please retain this information to preserve the provenance of 
# this file and to allow appropriate attribution of the data. 
# 
#######################################################################

data_1RR_AcNA_19srv317
_database_code_depnum_ccdc_archive 'CCDC 2222820'
loop_
_audit_author_name
_audit_author_address
'Dmitry Yufit'
;Durham University
United Kingdom
;
_audit_update_record             
;
2022-11-28 deposited with the CCDC.	2023-09-26 downloaded from the CCDC.
;
_audit_creation_date             2019-10-24
_audit_creation_method           
;
Olex2 1.2-beta
(compiled 2018.05.29 svn.r3508 for OlexSys, GUI svn.r5506)
;
_shelx_SHELXL_version_number     2017/1
loop_
_audit_author_email
d.s.yufit@durham.ac.uk
_chemical_name_common            ?
_chemical_name_systematic        ?
_chemical_formula_moiety         'C21 H26 N6 O4, 2(C2 H3 N)'
_chemical_formula_sum            'C25 H32 N8 O4'
_chemical_formula_weight         508.58
_chemical_melting_point          ?
loop_
_atom_type_symbol
_atom_type_description
_atom_type_scat_dispersion_real
_atom_type_scat_dispersion_imag
_atom_type_scat_source
C C 0.0032 0.0015 'International Tables Vol C Tables 4.2.6.8 and 6.1.1.4'
H H 0.0000 0.0000 'International Tables Vol C Tables 4.2.6.8 and 6.1.1.4'
N N 0.0060 0.0030 'International Tables Vol C Tables 4.2.6.8 and 6.1.1.4'
O O 0.0108 0.0057 'International Tables Vol C Tables 4.2.6.8 and 6.1.1.4'

_shelx_space_group_comment       
;
The symmetry employed for this shelxl refinement is uniquely defined
by the following loop, which should always be used as a source of
symmetry information in preference to the above space-group names.
They are only intended as comments.
;
_space_group_crystal_system      monoclinic
_space_group_IT_number           15
_space_group_name_H-M_alt        'C 1 2/c 1'
_space_group_name_Hall           '-C 2yc'
loop_
_space_group_symop_operation_xyz
'x, y, z'
'-x, y, -z+1/2'
'x+1/2, y+1/2, z'
'-x+1/2, y+1/2, -z+1/2'
'-x, -y, -z'
'x, -y, z-1/2'
'-x+1/2, -y+1/2, -z'
'x+1/2, -y+1/2, z-1/2'

_cell_length_a                   38.366(10)
_cell_length_b                   4.5756(11)
_cell_length_c                   15.248(4)
_cell_angle_alpha                90
_cell_angle_beta                 99.235(7)
_cell_angle_gamma                90
_cell_volume                     2642.1(11)
_cell_formula_units_Z            4
_cell_measurement_reflns_used    7266
_cell_measurement_temperature    100.0
_cell_measurement_theta_max      29.60
_cell_measurement_theta_min      2.66
_shelx_estimated_absorpt_T_max   1.000
_shelx_estimated_absorpt_T_min   0.974
_exptl_absorpt_coefficient_mu    0.085
_exptl_absorpt_correction_T_max  1.0000
_exptl_absorpt_correction_T_min  0.7337
_exptl_absorpt_correction_type   multi-scan
_exptl_absorpt_process_details   
;   
SADABS-2016/2 (Bruker,2016/2) was used for absorption correction. 
wR2(int) was 0.1411 before and 0.1018 after correction. 
The Ratio of minimum to maximum transmission is 0.7337. 
The \l/2 correction factor is Not present.
;
_exptl_absorpt_special_details   ?
_exptl_crystal_colour            'clear colourless'
_exptl_crystal_colour_lustre     clear
_exptl_crystal_colour_primary    colourless
_exptl_crystal_density_diffrn    1.279
_exptl_crystal_density_meas      ?
_exptl_crystal_density_method    ?
_exptl_crystal_description       needle
_exptl_crystal_F_000             1080
_exptl_crystal_size_max          0.31
_exptl_crystal_size_mid          0.006
_exptl_crystal_size_min          0.003
_exptl_transmission_factor_max   ?
_exptl_transmission_factor_min   ?
_diffrn_reflns_av_R_equivalents  0.0808
_diffrn_reflns_av_unetI/netI     0.0712
_diffrn_reflns_Laue_measured_fraction_full 0.999
_diffrn_reflns_Laue_measured_fraction_max 0.998
_diffrn_reflns_limit_h_max       53
_diffrn_reflns_limit_h_min       -53
_diffrn_reflns_limit_k_max       6
_diffrn_reflns_limit_k_min       -6
_diffrn_reflns_limit_l_max       21
_diffrn_reflns_limit_l_min       -21
_diffrn_reflns_number            21296
_diffrn_reflns_point_group_measured_fraction_full 0.999
_diffrn_reflns_point_group_measured_fraction_max 0.998
_diffrn_reflns_theta_full        24.415
_diffrn_reflns_theta_max         28.999
_diffrn_reflns_theta_min         2.085
_diffrn_ambient_temperature      100.0
_diffrn_detector                 'Photon counting pixel array'
_diffrn_detector_area_resol_mean ?
_diffrn_detector_type            'Dectris Pilatus 2M'
_diffrn_measured_fraction_theta_full 0.999
_diffrn_measured_fraction_theta_max 0.998
_diffrn_measurement_device       'Fixed \c 3-circle diffractometer'
_diffrn_measurement_device_type  'Fluid Film Devices'
_diffrn_measurement_method       '\f and \w rotation with 0.1 degree frames'
_diffrn_measurement_specimen_support 'MiTeGen MicroMount'
_diffrn_radiation_monochromator  'Silicon 111'
_diffrn_radiation_probe          x-ray
_diffrn_radiation_type           synchrotron
_diffrn_radiation_wavelength     0.6889
_diffrn_source                   Synchrotron
_diffrn_source_type              'Undulator, I19, DLS, RAL'
_diffrn_standards_number         0
_reflns_Friedel_coverage         0.000
_reflns_Friedel_fraction_full    .
_reflns_Friedel_fraction_max     .
_reflns_number_gt                2855
_reflns_number_total             3862
_reflns_special_details          
;
 Reflections were merged by SHELXL according to the crystal
 class for the calculation of statistics and refinement.
 
 _reflns_Friedel_fraction is defined as the number of unique
 Friedel pairs measured divided by the number that would be
 possible theoretically, ignoring centric projections and
 systematic absences.
;
_reflns_threshold_expression     'I > 2\s(I)'
_computing_cell_refinement       'SAINT V8.38A (Bruker AXS, 2016)'
_computing_data_collection       'GDA 8.44; generic data acquisition software'
_computing_data_reduction        'SAINT V8.38A (Bruker AXS, 2016)'
_computing_molecular_graphics    'Olex2 (Dolomanov et al., 2009)'
_computing_publication_material  'Olex2 (Dolomanov et al., 2009)'
_computing_structure_refinement  'ShelXL (Sheldrick, 2015)'
_computing_structure_solution    'XS (Sheldrick, 2008)'
_refine_diff_density_max         0.486
_refine_diff_density_min         -0.316
_refine_diff_density_rms         0.077
_refine_ls_extinction_coef       .
_refine_ls_extinction_method     none
_refine_ls_goodness_of_fit_ref   1.073
_refine_ls_hydrogen_treatment    mixed
_refine_ls_matrix_type           full
_refine_ls_number_parameters     182
_refine_ls_number_reflns         3862
_refine_ls_number_restraints     3
_refine_ls_R_factor_all          0.0835
_refine_ls_R_factor_gt           0.0679
_refine_ls_restrained_S_all      1.073
_refine_ls_shift/su_max          0.000
_refine_ls_shift/su_mean         0.000
_refine_ls_structure_factor_coef Fsqd
_refine_ls_weighting_details     
'w=1/[\s^2^(Fo^2^)+(0.1230P)^2^] where P=(Fo^2^+2Fc^2^)/3'
_refine_ls_weighting_scheme      calc
_refine_ls_wR_factor_gt          0.1924
_refine_ls_wR_factor_ref         0.2036
_refine_special_details          ?
_olex2_refinement_description    
;
1. Fixed Uiso
 At 1.2 times of:
  All C(H) groups, All C(H,H) groups
 At 1.5 times of:
  All C(H,H,H) groups
2. Restrained distances
 N1-H1 \\sim N2-H2 \\sim N3-H3
 with sigma of 0.005
3. Others
 Fixed Sof: H3A(0.5) H3B(0.5)
4.a Ternary CH refined with riding coordinates:
 C4(H4)
4.b Secondary CH2 refined with riding coordinates:
 C3(H3A,H3B)
4.c Aromatic/amide H refined with riding coordinates:
 C7(H7), C8(H8), C9(H9), C10(H10), C11(H11)
4.d Idealised Me refined as rotating group:
 C5(H5A,H5B,H5C), C2S(H2SA,H2SB,H2SC)
;
_atom_sites_solution_hydrogens   mixed
_atom_sites_solution_primary     direct
_atom_sites_solution_secondary   ?
loop_
_atom_site_label
_atom_site_type_symbol
_atom_site_fract_x
_atom_site_fract_y
_atom_site_fract_z
_atom_site_U_iso_or_equiv
_atom_site_adp_type
_atom_site_occupancy
_atom_site_site_symmetry_order
_atom_site_calc_flag
_atom_site_refinement_flags_posn
_atom_site_refinement_flags_adp
_atom_site_refinement_flags_occupancy
_atom_site_disorder_assembly
_atom_site_disorder_group
O1 O 0.11208(3) 0.7839(2) 0.39265(7) 0.0280(3) Uani 1 1 d . . . . .
O2 O 0.02192(3) 0.2639(2) 0.35933(8) 0.0319(3) Uani 1 1 d . . . . .
N1 N 0.13755(3) 0.3551(2) 0.44456(8) 0.0233(3) Uani 1 1 d D . . . .
N2 N 0.09012(3) 0.3522(3) 0.33262(9) 0.0276(3) Uani 1 1 d D . . . .
N3 N 0.06084(3) 0.4942(3) 0.28630(9) 0.0242(3) Uani 1 1 d D . . . .
C1 C 0.11323(3) 0.5142(3) 0.39142(9) 0.0208(3) Uani 1 1 d . . . . .
C2 C 0.02834(3) 0.4416(3) 0.30379(9) 0.0212(3) Uani 1 1 d . . . . .
C3 C 0.000000 0.6274(4) 0.250000 0.0229(4) Uani 1 2 d S T P . .
H3A H -0.010900 0.754613 0.290591 0.027 Uiso 0.5 1 calc R . . . .
H3B H 0.010900 0.754613 0.209409 0.027 Uiso 0.5 1 calc R . . . .
C4 C 0.16733(4) 0.4934(3) 0.50195(9) 0.0205(3) Uani 1 1 d . . . . .
H4 H 0.158616 0.680401 0.524617 0.025 Uiso 1 1 calc R . . . .
C5 C 0.19650(4) 0.5691(4) 0.44897(10) 0.0284(3) Uani 1 1 d . . . . .
H5A H 0.205116 0.389876 0.424517 0.043 Uiso 1 1 calc GR . . . .
H5B H 0.215972 0.664666 0.487969 0.043 Uiso 1 1 calc GR . . . .
H5C H 0.187196 0.701523 0.400285 0.043 Uiso 1 1 calc GR . . . .
C6 C 0.17842(4) 0.2943(3) 0.58137(9) 0.0213(3) Uani 1 1 d . . . . .
C7 C 0.21212(4) 0.1786(3) 0.60194(10) 0.0255(3) Uani 1 1 d . . . . .
H7 H 0.229466 0.226995 0.566362 0.031 Uiso 1 1 calc R . . . .
C8 C 0.22076(4) -0.0076(4) 0.67419(11) 0.0325(4) Uani 1 1 d . . . . .
H8 H 0.243969 -0.085247 0.687782 0.039 Uiso 1 1 calc R . . . .
C9 C 0.19595(5) -0.0796(4) 0.72584(11) 0.0367(4) Uani 1 1 d . . . . .
H9 H 0.201833 -0.209308 0.774627 0.044 Uiso 1 1 calc R . . . .
C10 C 0.16218(5) 0.0372(4) 0.70677(12) 0.0380(4) Uani 1 1 d . . . . .
H10 H 0.144974 -0.010873 0.742814 0.046 Uiso 1 1 calc R . . . .
C11 C 0.15365(4) 0.2237(4) 0.63516(11) 0.0298(4) Uani 1 1 d . . . . .
H11 H 0.130583 0.304560 0.622609 0.036 Uiso 1 1 calc R . . . .
H1 H 0.1368(5) 0.165(3) 0.4371(13) 0.039(5) Uiso 1 1 d D . . . .
H2 H 0.0886(5) 0.162(3) 0.3385(14) 0.044(6) Uiso 1 1 d D . . . .
H3 H 0.0650(5) 0.609(4) 0.2429(10) 0.030(5) Uiso 1 1 d D . . . .
N1S N 0.06730(4) -0.0952(4) 0.14127(12) 0.0472(4) Uani 1 1 d . . . . .
C1S C 0.05692(4) 0.0581(4) 0.08467(11) 0.0308(4) Uani 1 1 d . . . . .
C2S C 0.04318(5) 0.2493(4) 0.01175(12) 0.0387(4) Uani 1 1 d . . . . .
H2SA H 0.041073 0.140927 -0.044296 0.058 Uiso 1 1 calc GR . . . .
H2SB H 0.059277 0.414792 0.010145 0.058 Uiso 1 1 calc GR . . . .
H2SC H 0.019884 0.321652 0.019983 0.058 Uiso 1 1 calc GR . . . .

loop_
_atom_site_aniso_label
_atom_site_aniso_U_11
_atom_site_aniso_U_22
_atom_site_aniso_U_33
_atom_site_aniso_U_23
_atom_site_aniso_U_13
_atom_site_aniso_U_12
O1 0.0275(6) 0.0108(5) 0.0396(7) 0.0019(4) -0.0130(5) 0.0000(4)
O2 0.0341(6) 0.0259(6) 0.0322(6) 0.0083(4) -0.0047(5) -0.0027(4)
N1 0.0215(6) 0.0113(5) 0.0315(7) 0.0005(5) -0.0130(5) -0.0007(4)
N2 0.0230(6) 0.0131(5) 0.0389(8) 0.0016(5) -0.0185(5) 0.0014(4)
N3 0.0186(6) 0.0184(6) 0.0306(7) 0.0047(5) -0.0111(5) 0.0012(4)
C1 0.0190(7) 0.0125(6) 0.0276(8) 0.0024(5) -0.0063(5) -0.0008(4)
C2 0.0224(7) 0.0140(6) 0.0230(7) -0.0026(5) -0.0096(5) -0.0011(5)
C3 0.0176(9) 0.0151(8) 0.0317(11) 0.000 -0.0088(8) 0.000
C4 0.0187(6) 0.0142(6) 0.0250(7) -0.0008(5) -0.0079(5) -0.0012(5)
C5 0.0256(7) 0.0292(8) 0.0272(8) 0.0028(6) -0.0050(6) -0.0037(6)
C6 0.0226(7) 0.0157(6) 0.0221(7) -0.0028(5) -0.0066(5) -0.0008(5)
C7 0.0224(7) 0.0244(7) 0.0263(7) -0.0010(6) -0.0062(6) -0.0001(5)
C8 0.0330(8) 0.0284(8) 0.0304(8) 0.0020(6) -0.0127(7) 0.0028(6)
C9 0.0492(10) 0.0329(9) 0.0232(8) 0.0053(6) -0.0089(7) -0.0013(7)
C10 0.0442(10) 0.0402(9) 0.0292(9) 0.0038(7) 0.0051(7) -0.0058(8)
C11 0.0272(8) 0.0296(8) 0.0312(8) 0.0002(6) 0.0002(6) 0.0008(6)
N1S 0.0383(9) 0.0523(10) 0.0502(10) 0.0221(8) 0.0048(7) 0.0062(7)
C1S 0.0283(8) 0.0283(8) 0.0348(9) 0.0024(7) 0.0025(6) 0.0009(6)
C2S 0.0492(11) 0.0312(9) 0.0336(9) 0.0046(7) 0.0007(8) 0.0072(7)

_geom_special_details            
;
 All esds (except the esd in the dihedral angle between two l.s. planes)
 are estimated using the full covariance matrix.  The cell esds are taken
 into account individually in the estimation of esds in distances, angles
 and torsion angles; correlations between esds in cell parameters are only
 used when they are defined by crystal symmetry.  An approximate (isotropic)
 treatment of cell esds is used for estimating esds involving l.s. planes.
;
loop_
_geom_bond_atom_site_label_1
_geom_bond_atom_site_label_2
_geom_bond_distance
_geom_bond_site_symmetry_2
_geom_bond_publ_flag
O1 C1 1.2351(16) . ?
O2 C2 1.2268(19) . ?
N1 C1 1.3469(16) . ?
N1 C4 1.4664(16) . ?
N1 H1 0.877(13) . ?
N2 N3 1.3887(15) . ?
N2 C1 1.3728(17) . ?
N2 H2 0.878(13) . ?
N3 C2 1.338(2) . ?
N3 H3 0.880(13) . ?
C2 C3 1.5138(17) . ?
C3 H3A 0.9900 . ?
C3 H3B 0.9900 . ?
C4 H4 1.0000 . ?
C4 C5 1.522(2) . ?
C4 C6 1.5207(19) . ?
C5 H5A 0.9800 . ?
C5 H5B 0.9800 . ?
C5 H5C 0.9800 . ?
C6 C7 1.385(2) . ?
C6 C11 1.389(2) . ?
C7 H7 0.9500 . ?
C7 C8 1.390(2) . ?
C8 H8 0.9500 . ?
C8 C9 1.370(3) . ?
C9 H9 0.9500 . ?
C9 C10 1.389(3) . ?
C10 H10 0.9500 . ?
C10 C11 1.383(2) . ?
C11 H11 0.9500 . ?
N1S C1S 1.133(2) . ?
C1S C2S 1.446(2) . ?
C2S H2SA 0.9800 . ?
C2S H2SB 0.9800 . ?
C2S H2SC 0.9800 . ?

loop_
_geom_angle_atom_site_label_1
_geom_angle_atom_site_label_2
_geom_angle_atom_site_label_3
_geom_angle
_geom_angle_site_symmetry_1
_geom_angle_site_symmetry_3
_geom_angle_publ_flag
C1 N1 C4 121.59(11) . . ?
C1 N1 H1 117.0(13) . . ?
C4 N1 H1 120.7(13) . . ?
N3 N2 H2 117.0(14) . . ?
C1 N2 N3 117.69(12) . . ?
C1 N2 H2 121.0(14) . . ?
N2 N3 H3 115.8(12) . . ?
C2 N3 N2 121.21(13) . . ?
C2 N3 H3 122.9(12) . . ?
O1 C1 N1 123.63(12) . . ?
O1 C1 N2 121.90(12) . . ?
N1 C1 N2 114.43(12) . . ?
O2 C2 N3 123.61(13) . . ?
O2 C2 C3 122.66(12) . . ?
N3 C2 C3 113.71(12) . . ?
C2 C3 C2 111.67(15) 2 . ?
C2 C3 H3A 109.3 2 . ?
C2 C3 H3A 109.3 . . ?
C2 C3 H3B 109.3 2 . ?
C2 C3 H3B 109.3 . . ?
H3A C3 H3B 107.9 . . ?
N1 C4 H4 107.7 . . ?
N1 C4 C5 110.50(12) . . ?
N1 C4 C6 107.96(10) . . ?
C5 C4 H4 107.7 . . ?
C6 C4 H4 107.7 . . ?
C6 C4 C5 115.05(12) . . ?
C4 C5 H5A 109.5 . . ?
C4 C5 H5B 109.5 . . ?
C4 C5 H5C 109.5 . . ?
H5A C5 H5B 109.5 . . ?
H5A C5 H5C 109.5 . . ?
H5B C5 H5C 109.5 . . ?
C7 C6 C4 122.75(14) . . ?
C7 C6 C11 118.64(14) . . ?
C11 C6 C4 118.61(13) . . ?
C6 C7 H7 119.7 . . ?
C6 C7 C8 120.60(15) . . ?
C8 C7 H7 119.7 . . ?
C7 C8 H8 119.9 . . ?
C9 C8 C7 120.24(15) . . ?
C9 C8 H8 119.9 . . ?
C8 C9 H9 120.1 . . ?
C8 C9 C10 119.89(16) . . ?
C10 C9 H9 120.1 . . ?
C9 C10 H10 120.1 . . ?
C11 C10 C9 119.82(17) . . ?
C11 C10 H10 120.1 . . ?
C6 C11 H11 119.6 . . ?
C10 C11 C6 120.80(15) . . ?
C10 C11 H11 119.6 . . ?
N1S C1S C2S 178.9(2) . . ?
C1S C2S H2SA 109.5 . . ?
C1S C2S H2SB 109.5 . . ?
C1S C2S H2SC 109.5 . . ?
H2SA C2S H2SB 109.5 . . ?
H2SA C2S H2SC 109.5 . . ?
H2SB C2S H2SC 109.5 . . ?

loop_
_geom_hbond_atom_site_label_D
_geom_hbond_atom_site_label_H
_geom_hbond_atom_site_label_A
_geom_hbond_distance_DH
_geom_hbond_distance_HA
_geom_hbond_distance_DA
_geom_hbond_angle_DHA
_geom_hbond_site_symmetry_A
_geom_hbond_publ_flag
N1 H1 O1 0.877(13) 2.048(15) 2.8574(16) 152.9(17) 1_545 yes
N2 H2 O1 0.878(13) 2.061(15) 2.8392(16) 147.3(19) 1_545 yes
N3 H3 N1S 0.880(13) 2.069(14) 2.943(2) 171.6(17) 1_565 yes

loop_
_geom_torsion_atom_site_label_1
_geom_torsion_atom_site_label_2
_geom_torsion_atom_site_label_3
_geom_torsion_atom_site_label_4
_geom_torsion
_geom_torsion_site_symmetry_1
_geom_torsion_site_symmetry_2
_geom_torsion_site_symmetry_3
_geom_torsion_site_symmetry_4
_geom_torsion_publ_flag
N1 C1 N2 N3 169.36(13) . . . . ?
N2 N3 C2 O2 -1.6(2) . . . . ?
N3 N2 C1 O1 -12.7(2) . . . . ?
C1 N2 N3 C2 -109.36(16) . . . . ?
C2 N3 N2 C1 -109.36(16) . . . . ?
C2 C3 C2 O2 -58.94(12) 2 . . . ?
C2 C3 C2 N3 122.39(13) 2 . . . ?
C3 C2 N3 N2 177.08(12) . . . . ?
C4 N1 C1 O1 -7.0(2) . . . . ?
C4 N1 C1 N2 170.92(13) . . . . ?
C5 C4 N1 C1 -80.74(17) . . . . ?
C5 C4 C6 C7 -2.85(19) . . . . ?
C5 C4 C6 C11 177.61(13) . . . . ?
C6 C4 N1 C1 152.65(13) . . . . ?
C7 C6 C4 N1 121.06(15) . . . . ?
C7 C6 C4 C5 -2.85(19) . . . . ?
C11 C6 C4 N1 -58.48(17) . . . . ?

_iucr_refine_instructions_details 
;
TITL 19srv317_MADHR2 in C2/c #15
REM reset to C2/c #15
CELL 0.6889 38.3662 4.5756 15.2481 90 99.2351 90
ZERR 4 0.0096 0.0011 0.0038 0 0.0067 0
LATT 7
SYMM -X,+Y,0.5-Z
SFAC C H N O
DISP C 0.0032 0.0015 10.8482
DISP H -0 0 0.6228
DISP N 0.006 0.003 18.3366
DISP O 0.0108 0.0057 30.1916
UNIT 100 128 32 16
EQIV $1 -X,+Y,0.5-Z
EQIV $2 +X,-1+Y,+Z
EQIV $3 +X,1+Y,+Z
SADI 0.005 N1 H1 N2 H2 N3 H3

L.S. 9
PLAN  5
SIZE 0.003 0.006 0.31
TEMP -173.15
CONF C7 C6 C4 N1
CONF C7 C6 C4 C5
CONF C11 C6 C4 N1
CONF C5 C4 C6 C11
CONF C6 C4 N1 C1
CONF C5 C4 N1 C1
CONF C4 N1 C1 O1
CONF C4 N1 C1 N2
CONF N3 N2 C1 O1
CONF N1 C1 N2 N3
CONF C2 N3 N2 C1
CONF N2 N3 C2 O2
CONF C3 C2 N3 N2
CONF C2_$1 C3 C2 N3
CONF C2_$1 C3 C2 O2
HTAB N1 O1_$2
HTAB N2 O1_$2
HTAB N3 N1S_$3
CONF C5 C4 C6 C7
CONF C1 N2 N3 C2
BOND $h
fmap 2 53
acta 
OMIT -2 58
OMIT 4 2 0
WGHT 0.123
FVAR 0.09623
REM <olex2.extras>
REM <HklSrc "%.\\19srv317.hkl">
REM </olex2.extras>

O1    4     0.11208  0.78393  0.39265  11.00000  0.02753  0.01078  0.03962 =
 0.00187 -0.01299  0.00003 
O2    4     0.02192  0.26395  0.35933  11.00000  0.03412  0.02592  0.03223 =
 0.00825 -0.00469 -0.00273 
N1    3     0.13755  0.35515  0.44456  11.00000  0.02152  0.01127  0.03147 =
 0.00048 -0.01301 -0.00072 
N2    3     0.09012  0.35220  0.33262  11.00000  0.02299  0.01312  0.03887 =
 0.00160 -0.01847  0.00143 
N3    3     0.06084  0.49418  0.28630  11.00000  0.01856  0.01839  0.03060 =
 0.00470 -0.01112  0.00117 
C1    1     0.11324  0.51422  0.39142  11.00000  0.01896  0.01246  0.02758 =
 0.00235 -0.00628 -0.00080 
C2    1     0.02834  0.44156  0.30379  11.00000  0.02240  0.01400  0.02297 =
 -0.00264 -0.00962 -0.00112 
C3    1     0.00000  0.62736  0.25000  10.50000  0.01761  0.01508  0.03171 =
 0.00000 -0.00883  0.00000 
AFIX 23
H3A   2    -0.01090  0.75461  0.29059  10.50000 -1.20000 
H3B   2     0.01090  0.75461  0.20941  10.50000 -1.20000 
AFIX 0
C4    1     0.16733  0.49344  0.50195  11.00000  0.01868  0.01416  0.02495 =
 -0.00078 -0.00790 -0.00118 
AFIX 13
H4    2     0.15862  0.68040  0.52462  11.00000 -1.20000 
AFIX 0
C5    1     0.19650  0.56911  0.44897  11.00000  0.02558  0.02919  0.02724 =
 0.00280 -0.00503 -0.00371 
AFIX 137
H5A   2     0.20512  0.38988  0.42452  11.00000 -1.50000 
H5B   2     0.21597  0.66467  0.48797  11.00000 -1.50000 
H5C   2     0.18720  0.70152  0.40029  11.00000 -1.50000 
AFIX 0
C6    1     0.17842  0.29426  0.58137  11.00000  0.02263  0.01570  0.02215 =
 -0.00281 -0.00657 -0.00084 
C7    1     0.21212  0.17859  0.60194  11.00000  0.02241  0.02442  0.02626 =
 -0.00103 -0.00620 -0.00008 
AFIX 43
H7    2     0.22947  0.22700  0.56636  11.00000 -1.20000 
AFIX 0
C8    1     0.22076 -0.00764  0.67419  11.00000  0.03301  0.02840  0.03035 =
 0.00198 -0.01270  0.00281 
AFIX 43
H8    2     0.24397 -0.08525  0.68778  11.00000 -1.20000 
AFIX 0
C9    1     0.19595 -0.07965  0.72584  11.00000  0.04923  0.03294  0.02317 =
 0.00526 -0.00893 -0.00129 
AFIX 43
H9    2     0.20183 -0.20931  0.77463  11.00000 -1.20000 
AFIX 0
C10   1     0.16218  0.03719  0.70677  11.00000  0.04421  0.04022  0.02918 =
 0.00385  0.00514 -0.00579 
AFIX 43
H10   2     0.14497 -0.01087  0.74281  11.00000 -1.20000 
AFIX 0
C11   1     0.15365  0.22371  0.63516  11.00000  0.02723  0.02961  0.03120 =
 0.00025  0.00022  0.00084 
AFIX 43
H11   2     0.13058  0.30456  0.62261  11.00000 -1.20000 
AFIX 0
H1    2     0.13684  0.16505  0.43709  11.00000  0.03890 
H2    2     0.08860  0.16196  0.33851  11.00000  0.04364 
H3    2     0.06496  0.60947  0.24289  11.00000  0.02959 

N1S   3     0.06730 -0.09517  0.14127  11.00000  0.03828  0.05233  0.05022 =
 0.02214  0.00479  0.00624 
C1S   1     0.05692  0.05805  0.08467  11.00000  0.02825  0.02834  0.03484 =
 0.00240  0.00254  0.00091 
C2S   1     0.04318  0.24927  0.01175  11.00000  0.04921  0.03120  0.03360 =
 0.00463  0.00070  0.00723 
AFIX 137
H2SA  2     0.04107  0.14093 -0.04430  11.00000 -1.50000 
H2SB  2     0.05928  0.41479  0.01015  11.00000 -1.50000 
H2SC  2     0.01988  0.32165  0.01998  11.00000 -1.50000 
AFIX 0
HKLF 4

END
;

_olex2_submission_special_instructions 'No special instructions were received'
####################################################################### 
# 
# This file contains crystal structure data downloaded from the 
# Cambridge Structural Database (CSD) hosted by the Cambridge 
# Crystallographic Data Centre (CCDC).
# 
# Full information about CCDC data access policies and citation 
# guidelines are available at http://www.ccdc.cam.ac.uk/access/V1 
# 
# Audit and citation data items may have been added by the CCDC. 
# Please retain this information to preserve the provenance of 
# this file and to allow appropriate attribution of the data. 
# 
#######################################################################

data_1RR_EtOH_d
_database_code_depnum_ccdc_archive 'CCDC 2222824'
loop_
_audit_author_name
_audit_author_address
'Dmitry Yufit'
;Durham University
United Kingdom
;
_audit_update_record             
;
2022-11-28 deposited with the CCDC.	2023-09-26 downloaded from the CCDC.
;
_audit_creation_date             2022-11-22
_audit_creation_method           
;
Olex2 1.5-beta
(compiled 2022.04.07 svn.rca3783a0 for OlexSys, GUI svn.r6498)
;
_shelx_SHELXL_version_number     2018/3
loop_
_audit_author_email
d.s.yufit@durham.ac.uk
_chemical_name_common            ?
_chemical_name_systematic        ?
_chemical_formula_moiety         'C21 H26 N6 O4, 0.5(C2 H6 O)'
_chemical_formula_sum            'C22 H29 N6 O4.50'
_chemical_formula_weight         449.51
_chemical_absolute_configuration unk
_chemical_melting_point          ?
loop_
_atom_type_symbol
_atom_type_description
_atom_type_scat_dispersion_real
_atom_type_scat_dispersion_imag
_atom_type_scat_source
C C 0.0033 0.0016 'International Tables Vol C Tables 4.2.6.8 and 6.1.1.4'
H H 0.0000 0.0000 'International Tables Vol C Tables 4.2.6.8 and 6.1.1.4'
N N 0.0061 0.0033 'International Tables Vol C Tables 4.2.6.8 and 6.1.1.4'
O O 0.0106 0.0060 'International Tables Vol C Tables 4.2.6.8 and 6.1.1.4'

_shelx_space_group_comment       
;
The symmetry employed for this shelxl refinement is uniquely defined
by the following loop, which should always be used as a source of
symmetry information in preference to the above space-group names.
They are only intended as comments.
;
_space_group_crystal_system      monoclinic
_space_group_IT_number           4
_space_group_name_H-M_alt        'P 1 21 1'
_space_group_name_Hall           'P 2yb'
loop_
_space_group_symop_operation_xyz
'x, y, z'
'-x, y+1/2, -z'

_cell_length_a                   11.278(2)
_cell_length_b                   4.5289(10)
_cell_length_c                   22.111(5)
_cell_angle_alpha                90
_cell_angle_beta                 91.188(5)
_cell_angle_gamma                90
_cell_volume                     1129.1(4)
_cell_formula_units_Z            2
_cell_measurement_reflns_used    971
_cell_measurement_temperature    120.00
_cell_measurement_theta_max      17.83
_cell_measurement_theta_min      2.55
_shelx_estimated_absorpt_T_max   0.998
_shelx_estimated_absorpt_T_min   0.984
_exptl_absorpt_coefficient_mu    0.095
_exptl_absorpt_correction_T_max  1.0000
_exptl_absorpt_correction_T_min  0.7040
_exptl_absorpt_correction_type   multi-scan
_exptl_absorpt_process_details   
;
SADABS-2016/2 (Bruker,2016/2) was used for absorption correction.
wR2(int) was 0.1464 before and 0.0709 after correction.
The Ratio of minimum to maximum transmission is 0.7040.
The \l/2 correction factor is Not present.
;
_exptl_absorpt_special_details   ?
_exptl_crystal_colour            'clear colourless'
_exptl_crystal_colour_lustre     clear
_exptl_crystal_colour_primary    colourless
_exptl_crystal_density_diffrn    1.322
_exptl_crystal_density_meas      ?
_exptl_crystal_density_method    ?
_exptl_crystal_description       needle
_exptl_crystal_F_000             478
_exptl_crystal_size_max          0.17
_exptl_crystal_size_mid          0.04
_exptl_crystal_size_min          0.02
_exptl_transmission_factor_max   ?
_exptl_transmission_factor_min   ?
_diffrn_reflns_av_R_equivalents  0.2458
_diffrn_reflns_av_unetI/netI     0.2980
_diffrn_reflns_Laue_measured_fraction_full 0.996
_diffrn_reflns_Laue_measured_fraction_max 0.996
_diffrn_reflns_limit_h_max       13
_diffrn_reflns_limit_h_min       -13
_diffrn_reflns_limit_k_max       5
_diffrn_reflns_limit_k_min       -5
_diffrn_reflns_limit_l_max       27
_diffrn_reflns_limit_l_min       -27
_diffrn_reflns_number            19132
_diffrn_reflns_point_group_measured_fraction_full 0.998
_diffrn_reflns_point_group_measured_fraction_max 0.998
_diffrn_reflns_theta_full        25.242
_diffrn_reflns_theta_max         25.999
_diffrn_reflns_theta_min         2.607
_diffrn_ambient_temperature      120.00
_diffrn_detector                 'Bruker PHOTON 100 CMOS'
_diffrn_detector_area_resol_mean 10.4
_diffrn_detector_type            'CMOS sensor'
_diffrn_measured_fraction_theta_full 0.996
_diffrn_measured_fraction_theta_max 0.996
_diffrn_measurement_device       '3-circle diffractometer'
_diffrn_measurement_device_type  'Bruker D8 Venture'
_diffrn_measurement_method       '\w- and \f-scans'
_diffrn_measurement_specimen_support 'MiTeGen MicroMount'
_diffrn_radiation_monochromator  'focusing mirrors'
_diffrn_radiation_probe          X-ray
_diffrn_radiation_type           MoK\a
_diffrn_radiation_wavelength     0.71073
_diffrn_source                   'microfocus sealed X-ray tube'
_diffrn_source_current           1.0
_diffrn_source_power             0.05
_diffrn_source_type              'Incoatec I\mS microsource'
_diffrn_source_voltage           50.0
_diffrn_standards_number         0
_reflns_Friedel_coverage         0.766
_reflns_Friedel_fraction_full    0.999
_reflns_Friedel_fraction_max     0.999
_reflns_number_gt                1756
_reflns_number_total             4432
_reflns_special_details          
;
 Reflections were merged by SHELXL according to the crystal
 class for the calculation of statistics and refinement.
 
 _reflns_Friedel_fraction is defined as the number of unique
 Friedel pairs measured divided by the number that would be
 possible theoretically, ignoring centric projections and
 systematic absences.
;
_reflns_threshold_expression     'I > 2\s(I)'
_computing_bruker_data_scaling   'SADABS V2012/1 (Bruker AXS Inc.)'
_computing_cell_refinement       'SAINT v8.40A (Bruker AXS, 2019)'
_computing_data_collection       'APEX3 v.2017.3_0 (Bruker AXS, 2017)'
_computing_data_reduction        'SAINT v8.40A (Bruker AXS, 2019)'
_computing_molecular_graphics    'Olex2 1.5-beta (Dolomanov et al., 2009)'
_computing_publication_material  'Olex2 1.5-beta (Dolomanov et al., 2009)'
_computing_structure_refinement  'SHELXL 2018/3 (Sheldrick, 2015)'
_computing_structure_solution    'XM  (Sheldrick, 2008)'
_refine_diff_density_max         0.241
_refine_diff_density_min         -0.281
_refine_diff_density_rms         0.062
_refine_ls_abs_structure_details 
;
 Flack x determined using 462 quotients [(I+)-(I-)]/[(I+)+(I-)]
 (Parsons, Flack and Wagner, Acta Cryst. B69 (2013) 249-259).
;
_refine_ls_abs_structure_Flack   -2.4(10)
_refine_ls_extinction_coef       .
_refine_ls_extinction_method     none
_refine_ls_goodness_of_fit_ref   0.932
_refine_ls_hydrogen_treatment    constr
_refine_ls_matrix_type           full
_refine_ls_number_parameters     311
_refine_ls_number_reflns         4432
_refine_ls_number_restraints     19
_refine_ls_R_factor_all          0.2428
_refine_ls_R_factor_gt           0.0792
_refine_ls_restrained_S_all      0.935
_refine_ls_shift/su_max          0.000
_refine_ls_shift/su_mean         0.000
_refine_ls_structure_factor_coef Fsqd
_refine_ls_weighting_details     
'w=1/[\s^2^(Fo^2^)+(0.0499P)^2^] where P=(Fo^2^+2Fc^2^)/3'
_refine_ls_weighting_scheme      calc
_refine_ls_wR_factor_gt          0.1343
_refine_ls_wR_factor_ref         0.1785
_refine_special_details          ?
_olex2_refinement_description    
;
1. Fixed Uiso
 At 1.2 times of:
  All C(H) groups, All C(H,H) groups, All N(H) groups
 At 1.5 times of:
  All C(H,H,H) groups, All O(H) groups
2. Uiso/Uaniso restraints and constraints
Uanis(C23) \\sim Ueq, Uanis(O5) \\sim Ueq, Uanis(N5) \\sim Ueq: with sigma of
0.005 and sigma for terminal atoms of 0.01
3. Others
 Fixed Sof: O5(0.5) H5A(0.5) C22(0.5) H22A(0.5) H22B(0.5) C23(0.5) H23A(0.5)
 H23B(0.5) H23C(0.5)
4.a Ternary CH refined with riding coordinates:
 C6(H6A), C14(H14)
4.b Secondary CH2 refined with riding coordinates:
 C3(H3A,H3B), C22(H22A,H22B)
4.c Aromatic/amide H refined with riding coordinates:
 N1(H1), N2(H2), N3(H3), N4(H4), N5(H5), N6(H6), C9(H9), C10(H10), C11(H11),
 C12(H12), C13(H13), C17(H17), C18(H18), C19(H19), C20(H20), C21(H21)
4.d Idealised Me refined as rotating group:
 C7(H7A,H7B,H7C), C15(H15A,H15B,H15C), C23(H23A,H23B,H23C)
4.e Idealised tetrahedral OH refined as rotating group:
 O5(H5A)
;
_atom_sites_solution_hydrogens   geom
_atom_sites_solution_primary     dual
_atom_sites_solution_secondary   ?
loop_
_atom_site_label
_atom_site_type_symbol
_atom_site_fract_x
_atom_site_fract_y
_atom_site_fract_z
_atom_site_U_iso_or_equiv
_atom_site_adp_type
_atom_site_occupancy
_atom_site_site_symmetry_order
_atom_site_calc_flag
_atom_site_refinement_flags_posn
_atom_site_refinement_flags_adp
_atom_site_refinement_flags_occupancy
_atom_site_disorder_assembly
_atom_site_disorder_group
O1 O 0.2727(5) 1.1919(12) 0.6734(2) 0.0373(16) Uani 1 1 d . . . . .
O2 O 0.2964(6) 0.7667(15) 0.5429(3) 0.0514(18) Uani 1 1 d . . . . .
O3 O 0.0599(6) 0.8099(15) 0.4212(2) 0.0507(18) Uani 1 1 d . . . . .
O4 O 0.1718(5) 1.1868(12) 0.3005(2) 0.0394(16) Uani 1 1 d . . . . .
N1 N 0.3136(6) 0.7577(17) 0.7209(3) 0.0336(18) Uani 1 1 d . . . . .
H1 H 0.291547 0.573161 0.726035 0.040 Uiso 1 1 calc R U . . .
N2 N 0.1725(5) 0.7743(16) 0.6452(3) 0.0325(18) Uani 1 1 d . . . . .
H2 H 0.143255 0.602488 0.655969 0.039 Uiso 1 1 calc R U . . .
N3 N 0.1369(6) 0.9155(14) 0.5923(3) 0.0354(18) Uani 1 1 d . . . . .
H3 H 0.067881 1.006095 0.590260 0.043 Uiso 1 1 calc R U . . .
N4 N 0.2479(6) 0.9134(15) 0.4016(3) 0.039(2) Uani 1 1 d . . . . .
H4 H 0.315419 0.992624 0.413849 0.047 Uiso 1 1 calc R U . . .
N5 N 0.2415(6) 0.7678(17) 0.3458(3) 0.0360(19) Uani 1 1 d . U . . .
H5 H 0.272280 0.591425 0.340459 0.043 Uiso 1 1 calc R U . . .
N6 N 0.1488(5) 0.7453(15) 0.2533(3) 0.0331(18) Uani 1 1 d . . . . .
H6 H 0.166974 0.556421 0.254342 0.040 Uiso 1 1 calc R U . . .
C1 C 0.2564(7) 0.920(2) 0.6795(4) 0.029(2) Uani 1 1 d . . . . .
C2 C 0.2072(9) 0.914(2) 0.5446(4) 0.042(3) Uani 1 1 d . . . . .
C3 C 0.1677(9) 1.1064(19) 0.4923(3) 0.039(3) Uani 1 1 d . . . . .
H3A H 0.091165 1.201015 0.501919 0.047 Uiso 1 1 calc R U . . .
H3B H 0.226865 1.264550 0.486341 0.047 Uiso 1 1 calc R U . . .
C4 C 0.1537(9) 0.9338(19) 0.4362(4) 0.035(2) Uani 1 1 d . . . . .
C5 C 0.1843(7) 0.918(2) 0.3002(4) 0.034(2) Uani 1 1 d . . . . .
C6 C 0.0818(7) 0.8578(19) 0.2014(3) 0.031(2) Uani 1 1 d . . . . .
H6A H 0.114468 1.056588 0.191230 0.037 Uiso 1 1 calc R U . . .
C7 C -0.0481(7) 0.898(2) 0.2179(4) 0.048(3) Uani 1 1 d . . . . .
H7A H -0.082781 0.705410 0.227238 0.072 Uiso 1 1 calc R U . . .
H7B H -0.091684 0.987039 0.183667 0.072 Uiso 1 1 calc R U . . .
H7C H -0.053110 1.027411 0.253233 0.072 Uiso 1 1 calc R U . . .
C8 C 0.1013(8) 0.6581(17) 0.1481(3) 0.025(2) Uani 1 1 d . . . . .
C9 C 0.0116(8) 0.5550(19) 0.1104(3) 0.032(2) Uani 1 1 d . . . . .
H9 H -0.067990 0.610911 0.117892 0.039 Uiso 1 1 calc R U . . .
C10 C 0.0345(8) 0.373(2) 0.0621(4) 0.038(2) Uani 1 1 d . . . . .
H10 H -0.029288 0.304585 0.037137 0.045 Uiso 1 1 calc R U . . .
C11 C 0.1479(8) 0.290(2) 0.0498(4) 0.039(2) Uani 1 1 d . . . . .
H11 H 0.163840 0.163626 0.016693 0.047 Uiso 1 1 calc R U . . .
C12 C 0.2389(7) 0.395(2) 0.0868(4) 0.038(2) Uani 1 1 d . . . . .
H12 H 0.318681 0.344346 0.078505 0.045 Uiso 1 1 calc R U . . .
C13 C 0.2149(8) 0.569(2) 0.1348(4) 0.038(2) Uani 1 1 d . . . . .
H13 H 0.278694 0.633080 0.160240 0.045 Uiso 1 1 calc R U . . .
C14 C 0.4118(7) 0.8738(19) 0.7583(4) 0.036(2) Uani 1 1 d . . . . .
H14 H 0.397560 1.089997 0.763835 0.043 Uiso 1 1 calc R U . . .
C15 C 0.5279(8) 0.840(2) 0.7250(4) 0.053(3) Uani 1 1 d . . . . .
H15A H 0.543479 0.630236 0.717880 0.080 Uiso 1 1 calc R U . . .
H15B H 0.592836 0.924862 0.749437 0.080 Uiso 1 1 calc R U . . .
H15C H 0.521968 0.943705 0.686099 0.080 Uiso 1 1 calc R U . . .
C16 C 0.4099(7) 0.7334(19) 0.8199(3) 0.027(2) Uani 1 1 d . . . . .
C17 C 0.3172(8) 0.781(3) 0.8576(4) 0.052(3) Uani 1 1 d . . . . .
H17 H 0.253829 0.902802 0.843648 0.062 Uiso 1 1 calc R U . . .
C18 C 0.3108(9) 0.661(2) 0.9144(4) 0.058(3) Uani 1 1 d . . . . .
H18 H 0.244273 0.702489 0.938677 0.070 Uiso 1 1 calc R U . . .
C19 C 0.3993(8) 0.484(2) 0.9361(4) 0.046(3) Uani 1 1 d . . . . .
H19 H 0.395761 0.401757 0.975510 0.055 Uiso 1 1 calc R U . . .
C20 C 0.4927(8) 0.428(2) 0.9002(4) 0.047(3) Uani 1 1 d . . . . .
H20 H 0.554920 0.302773 0.914502 0.057 Uiso 1 1 calc R U . . .
C21 C 0.4983(8) 0.551(2) 0.8423(4) 0.041(2) Uani 1 1 d . . . . .
H21 H 0.564547 0.508808 0.817921 0.050 Uiso 1 1 calc R U . . .
O5 O 0.5682(11) 0.820(3) 0.5592(5) 0.056(4) Uani 0.5 1 d . U P . .
H5A H 0.625062 0.859032 0.536623 0.084 Uiso 0.5 1 calc R U P . .
C22 C 0.5192(15) 0.536(5) 0.5429(8) 0.047(5) Uani 0.5 1 d . . P . .
H22A H 0.583581 0.437077 0.520754 0.056 Uiso 0.5 1 calc R U P . .
H22B H 0.457366 0.582120 0.511878 0.056 Uiso 0.5 1 calc R U P . .
C23 C 0.4669(14) 0.299(5) 0.5788(7) 0.050(5) Uani 0.5 1 d . U P . .
H23A H 0.468778 0.354611 0.621579 0.074 Uiso 0.5 1 calc R U P . .
H23B H 0.512387 0.116562 0.573394 0.074 Uiso 0.5 1 calc R U P . .
H23C H 0.384580 0.266642 0.565281 0.074 Uiso 0.5 1 calc R U P . .

loop_
_atom_site_aniso_label
_atom_site_aniso_U_11
_atom_site_aniso_U_22
_atom_site_aniso_U_33
_atom_site_aniso_U_23
_atom_site_aniso_U_13
_atom_site_aniso_U_12
O1 0.053(4) 0.009(4) 0.050(4) 0.005(3) -0.003(3) -0.007(3)
O2 0.078(5) 0.027(4) 0.050(4) -0.004(4) 0.002(4) 0.005(4)
O3 0.063(4) 0.046(5) 0.044(4) 0.000(3) 0.007(3) -0.006(4)
O4 0.062(4) 0.010(4) 0.047(4) -0.005(3) 0.003(3) 0.001(3)
N1 0.045(4) 0.018(4) 0.038(4) 0.007(4) -0.008(4) -0.010(4)
N2 0.052(5) 0.016(4) 0.030(4) 0.004(4) -0.010(4) -0.005(4)
N3 0.057(5) 0.014(4) 0.035(4) 0.007(4) -0.008(4) 0.004(4)
N4 0.051(5) 0.025(5) 0.042(5) -0.018(4) -0.006(4) -0.002(4)
N5 0.046(4) 0.026(4) 0.036(4) -0.018(4) -0.003(3) 0.009(4)
N6 0.059(5) 0.012(4) 0.028(4) -0.002(4) 0.001(4) 0.005(4)
C1 0.038(6) 0.022(6) 0.027(5) 0.004(5) 0.003(4) -0.008(5)
C2 0.067(7) 0.017(6) 0.043(6) -0.007(6) 0.003(6) 0.001(6)
C3 0.079(7) 0.019(6) 0.019(5) -0.005(4) 0.007(5) 0.002(5)
C4 0.052(6) 0.015(5) 0.038(6) 0.006(5) 0.001(5) 0.002(5)
C5 0.037(6) 0.029(6) 0.035(6) -0.003(6) 0.003(5) -0.007(6)
C6 0.044(6) 0.018(6) 0.032(5) 0.004(4) 0.007(4) 0.001(4)
C7 0.048(6) 0.046(7) 0.051(6) -0.015(5) 0.007(5) 0.004(5)
C8 0.038(6) 0.009(5) 0.027(5) 0.004(4) 0.006(4) 0.000(4)
C9 0.041(6) 0.025(5) 0.031(5) 0.007(5) -0.005(5) 0.006(5)
C10 0.048(6) 0.033(7) 0.032(5) 0.010(5) -0.004(5) 0.002(5)
C11 0.061(7) 0.020(5) 0.037(5) -0.003(5) 0.003(5) 0.001(6)
C12 0.030(5) 0.048(7) 0.035(5) -0.003(5) 0.005(4) -0.005(5)
C13 0.054(7) 0.030(6) 0.030(5) -0.004(5) 0.003(5) -0.010(5)
C14 0.047(6) 0.016(5) 0.045(5) 0.001(5) 0.000(5) -0.002(5)
C15 0.056(6) 0.045(7) 0.060(6) 0.019(5) 0.005(5) -0.013(5)
C16 0.025(5) 0.021(5) 0.036(5) 0.006(5) -0.005(4) 0.001(5)
C17 0.047(6) 0.050(7) 0.059(6) -0.005(6) -0.009(6) 0.023(6)
C18 0.062(7) 0.070(9) 0.043(6) -0.003(6) 0.017(6) 0.015(7)
C19 0.053(7) 0.047(8) 0.037(6) 0.009(5) 0.004(5) -0.005(6)
C20 0.044(6) 0.044(7) 0.055(6) 0.016(6) 0.009(5) 0.013(6)
C21 0.042(6) 0.040(6) 0.042(6) 0.015(5) 0.006(5) 0.011(6)
O5 0.055(8) 0.066(9) 0.046(7) 0.028(7) -0.009(6) -0.016(7)
C22 0.030(11) 0.045(14) 0.063(14) -0.008(12) -0.016(10) 0.002(11)
C23 0.041(9) 0.068(11) 0.039(8) 0.011(9) 0.004(8) 0.029(9)

_geom_special_details            
;
 All esds (except the esd in the dihedral angle between two l.s. planes)
 are estimated using the full covariance matrix.  The cell esds are taken
 into account individually in the estimation of esds in distances, angles
 and torsion angles; correlations between esds in cell parameters are only
 used when they are defined by crystal symmetry.  An approximate (isotropic)
 treatment of cell esds is used for estimating esds involving l.s. planes.
;
loop_
_geom_bond_atom_site_label_1
_geom_bond_atom_site_label_2
_geom_bond_distance
_geom_bond_site_symmetry_2
_geom_bond_publ_flag
O1 C1 1.253(10) . ?
O2 C2 1.209(9) . ?
O3 C4 1.236(9) . ?
O4 C5 1.224(10) . ?
N1 C1 1.330(10) . ?
N1 C14 1.466(9) . ?
N2 N3 1.384(8) . ?
N2 C1 1.371(9) . ?
N3 C2 1.333(11) . ?
N4 N5 1.398(8) . ?
N4 C4 1.325(9) . ?
N5 C5 1.368(10) . ?
N6 C5 1.354(10) . ?
N6 C6 1.454(9) . ?
C2 C3 1.507(12) . ?
C3 C4 1.473(10) . ?
C6 C7 1.528(10) . ?
C6 C8 1.505(10) . ?
C8 C9 1.379(10) . ?
C8 C13 1.380(11) . ?
C9 C10 1.377(10) . ?
C10 C11 1.366(10) . ?
C11 C12 1.383(10) . ?
C12 C13 1.354(11) . ?
C14 C15 1.524(11) . ?
C14 C16 1.504(10) . ?
C16 C17 1.366(11) . ?
C16 C21 1.378(10) . ?
C17 C18 1.370(12) . ?
C18 C19 1.361(12) . ?
C19 C20 1.356(11) . ?
C20 C21 1.400(11) . ?
O5 C22 1.44(2) . ?
C22 C23 1.47(2) . ?

loop_
_geom_angle_atom_site_label_1
_geom_angle_atom_site_label_2
_geom_angle_atom_site_label_3
_geom_angle
_geom_angle_site_symmetry_1
_geom_angle_site_symmetry_3
_geom_angle_publ_flag
C1 N1 C14 122.7(7) . . ?
C1 N2 N3 115.5(7) . . ?
C2 N3 N2 119.9(7) . . ?
C4 N4 N5 121.0(7) . . ?
C5 N5 N4 115.4(7) . . ?
C5 N6 C6 122.9(7) . . ?
O1 C1 N1 123.2(8) . . ?
O1 C1 N2 121.0(8) . . ?
N1 C1 N2 115.7(8) . . ?
O2 C2 N3 122.5(9) . . ?
O2 C2 C3 121.9(9) . . ?
N3 C2 C3 115.6(9) . . ?
C4 C3 C2 111.4(7) . . ?
O3 C4 N4 120.4(8) . . ?
O3 C4 C3 122.8(9) . . ?
N4 C4 C3 116.8(8) . . ?
O4 C5 N5 123.0(8) . . ?
O4 C5 N6 123.1(9) . . ?
N6 C5 N5 113.8(8) . . ?
N6 C6 C7 109.8(7) . . ?
N6 C6 C8 109.1(7) . . ?
C8 C6 C7 114.5(7) . . ?
C9 C8 C6 124.0(8) . . ?
C9 C8 C13 116.4(8) . . ?
C13 C8 C6 119.5(8) . . ?
C10 C9 C8 121.6(8) . . ?
C11 C10 C9 120.7(8) . . ?
C10 C11 C12 118.3(8) . . ?
C13 C12 C11 120.3(8) . . ?
C12 C13 C8 122.6(8) . . ?
N1 C14 C15 109.7(7) . . ?
N1 C14 C16 109.6(7) . . ?
C16 C14 C15 115.2(7) . . ?
C17 C16 C14 120.7(8) . . ?
C17 C16 C21 115.6(8) . . ?
C21 C16 C14 123.7(8) . . ?
C16 C17 C18 123.5(9) . . ?
C19 C18 C17 120.2(9) . . ?
C20 C19 C18 118.6(9) . . ?
C19 C20 C21 120.6(9) . . ?
C16 C21 C20 121.4(8) . . ?
O5 C22 C23 132.3(16) . . ?

loop_
_geom_hbond_atom_site_label_D
_geom_hbond_atom_site_label_H
_geom_hbond_atom_site_label_A
_geom_hbond_distance_DH
_geom_hbond_distance_HA
_geom_hbond_distance_DA
_geom_hbond_angle_DHA
_geom_hbond_site_symmetry_A
_geom_hbond_publ_flag
N1 H1 O1 0.88 2.09 2.804(9) 137.6 1_545 yes
N2 H2 O1 0.88 2.39 2.931(9) 120.0 1_545 yes
N3 H3 O3 0.88 2.01 2.860(10) 163.6 2_556 yes
N4 H4 O5 0.88 2.06 2.892(15) 157.7 2_656 yes
N5 H5 O4 0.88 2.32 2.918(9) 125.3 1_545 yes
N6 H6 O4 0.88 1.96 2.747(9) 147.9 1_545 yes

loop_
_geom_torsion_atom_site_label_1
_geom_torsion_atom_site_label_2
_geom_torsion_atom_site_label_3
_geom_torsion_atom_site_label_4
_geom_torsion
_geom_torsion_site_symmetry_1
_geom_torsion_site_symmetry_2
_geom_torsion_site_symmetry_3
_geom_torsion_site_symmetry_4
_geom_torsion_publ_flag
N1 C1 N2 N3 -163.0(7) . . . . ?
N2 N3 C2 O2 8.2(13) . . . . ?
N3 N2 C1 O1 20.3(11) . . . . ?
N4 N5 C5 O4 22.0(12) . . . . ?
N5 N4 C4 O3 4.0(12) . . . . ?
N6 C5 N5 N4 -161.5(7) . . . . ?
C1 N2 N3 C2 76.0(9) . . . . ?
C2 C3 C4 O3 88.7(10) . . . . ?
C2 C3 C4 N4 -90.7(10) . . . . ?
C3 C2 N3 N2 -172.4(7) . . . . ?
C3 C4 N4 N5 -176.5(7) . . . . ?
C4 N4 N5 C5 74.9(10) . . . . ?
C4 C3 C2 O2 56.4(12) . . . . ?
C4 C3 C2 N3 -123.0(9) . . . . ?
C6 N6 C5 O4 -6.3(13) . . . . ?
C6 N6 C5 N5 177.2(6) . . . . ?
C7 C6 N6 C5 -77.9(9) . . . . ?
C7 C6 C8 C9 10.1(11) . . . . ?
C7 C6 C8 C13 -170.1(8) . . . . ?
C8 C6 N6 C5 155.9(7) . . . . ?
C9 C8 C6 N6 133.5(7) . . . . ?
C13 C8 C6 N6 -46.7(10) . . . . ?
C14 N1 C1 O1 -7.9(12) . . . . ?
C14 N1 C1 N2 175.5(7) . . . . ?
C15 C14 N1 C1 -86.3(9) . . . . ?
C15 C14 C16 C17 171.4(8) . . . . ?
C15 C14 C16 C21 -8.9(12) . . . . ?
C16 C14 N1 C1 146.4(7) . . . . ?
C17 C16 C14 N1 -64.4(11) . . . . ?
C21 C16 C14 N1 115.3(9) . . . . ?

_shelx_res_file                  
;
TITL D in P21 #4
    d.res
    created by SHELXL-2018/3 at 09:56:10 on 22-Nov-2022
REM Best SHELXD solution FINAL CC 78.78
REM Fragments: 31 1 1
REM reset to P21 #4
CELL 0.71073 11.2779 4.5289 22.1115 90 91.1875 90
ZERR 2 0.0024 0.001 0.0045 0 0.0054 0
LATT -1
SYMM -X,0.5+Y,-Z
SFAC C H N O
UNIT 44 58 12 9
EQIV $1 +X,-1+Y,+Z
EQIV $2 -X,0.5+Y,1-Z
EQIV $3 1-X,0.5+Y,1-Z
ISOR 0.005 0.01 C23 O5 N5

L.S. 9
PLAN  5
SIZE 0.02 0.04 0.17
TEMP -153.15
CONF C17 C16 C14 N1
CONF C15 C14 C16 C17
CONF C21 C16 C14 N1
CONF C15 C14 C16 C21
CONF C15 C14 N1 C1
CONF C16 C14 N1 C1
CONF C14 N1 C1 O1
CONF C14 N1 C1 N2
CONF N3 N2 C1 O1
CONF N1 C1 N2 N3
CONF C1 N2 N3 C2
CONF N2 N3 C2 O2
CONF C3 C2 N3 N2
CONF C4 C3 C2 O2
CONF C4 C3 C2 N3
CONF C2 C3 C4 O3
CONF C2 C3 C4 N4
CONF N5 N4 C4 O3
CONF C3 C4 N4 N5
CONF C4 N4 N5 C5
CONF N4 N5 C5 O4
CONF N6 C5 N5 N4
CONF C6 N6 C5 O4
CONF C6 N6 C5 N5
CONF C7 C6 N6 C5
CONF C8 C6 N6 C5
CONF C9 C8 C6 N6
CONF C7 C6 C8 C9
CONF C13 C8 C6 N6
CONF C7 C6 C8 C13
HTAB N1 O1_$1
HTAB N2 O1_$1
HTAB N3 O3_$2
HTAB N4 O5_$3
HTAB N5 O4_$1
HTAB N6 O4_$1
fmap 2 53
acta
OMIT -2 52
OMIT -1 0 1
OMIT -1 0 2
OMIT 0 0 3
OMIT 2 0 2
OMIT 0 0 5
REM <olex2.extras>
REM <HklSrc "%.\\D.hkl">
REM </olex2.extras>

WGHT    0.049900
FVAR       0.24309
O1    4    0.272705    1.191947    0.673391    11.00000    0.05318    0.00911 =
         0.04958    0.00506   -0.00309   -0.00653
O2    4    0.296429    0.766691    0.542874    11.00000    0.07758    0.02726 =
         0.04952   -0.00361    0.00176    0.00489
O3    4    0.059936    0.809907    0.421241    11.00000    0.06282    0.04592 =
         0.04354    0.00030    0.00719   -0.00558
O4    4    0.171829    1.186772    0.300514    11.00000    0.06188    0.00971 =
         0.04658   -0.00502    0.00292    0.00060
N1    3    0.313581    0.757711    0.720898    11.00000    0.04488    0.01790 =
         0.03757    0.00728   -0.00802   -0.00950
AFIX  43
H1    2    0.291547    0.573161    0.726035    11.00000   -1.20000
AFIX   0
N2    3    0.172507    0.774253    0.645157    11.00000    0.05154    0.01551 =
         0.02993    0.00397   -0.00994   -0.00519
AFIX  43
H2    2    0.143255    0.602488    0.655969    11.00000   -1.20000
AFIX   0
N3    3    0.136870    0.915480    0.592341    11.00000    0.05703    0.01353 =
         0.03541    0.00729   -0.00799    0.00444
AFIX  43
H3    2    0.067881    1.006095    0.590260    11.00000   -1.20000
AFIX   0
N4    3    0.247868    0.913384    0.401564    11.00000    0.05141    0.02451 =
         0.04208   -0.01780   -0.00576   -0.00179
AFIX  43
H4    2    0.315419    0.992624    0.413849    11.00000   -1.20000
AFIX   0
N5    3    0.241545    0.767846    0.345837    11.00000    0.04629    0.02588 =
         0.03573   -0.01819   -0.00268    0.00920
AFIX  43
H5    2    0.272280    0.591425    0.340459    11.00000   -1.20000
AFIX   0
N6    3    0.148759    0.745319    0.253327    11.00000    0.05930    0.01245 =
         0.02763   -0.00151    0.00091    0.00511
AFIX  43
H6    2    0.166974    0.556421    0.254342    11.00000   -1.20000
AFIX   0
C1    1    0.256446    0.920028    0.679484    11.00000    0.03794    0.02229 =
         0.02727    0.00433    0.00290   -0.00754
C2    1    0.207185    0.914075    0.544619    11.00000    0.06692    0.01701 =
         0.04276   -0.00675    0.00273    0.00110
C3    1    0.167657    1.106416    0.492348    11.00000    0.07887    0.01876 =
         0.01920   -0.00514    0.00662    0.00152
AFIX  23
H3A   2    0.091165    1.201015    0.501919    11.00000   -1.20000
H3B   2    0.226865    1.264550    0.486341    11.00000   -1.20000
AFIX   0
C4    1    0.153681    0.933835    0.436173    11.00000    0.05237    0.01470 =
         0.03810    0.00631    0.00114    0.00201
C5    1    0.184322    0.918400    0.300244    11.00000    0.03735    0.02922 =
         0.03477   -0.00337    0.00258   -0.00682
C6    1    0.081835    0.857759    0.201371    11.00000    0.04373    0.01804 =
         0.03191    0.00364    0.00744    0.00082
AFIX  13
H6A   2    0.114468    1.056588    0.191230    11.00000   -1.20000
AFIX   0
C7    1   -0.048085    0.898014    0.217855    11.00000    0.04797    0.04590 =
         0.05103   -0.01524    0.00709    0.00402
AFIX 137
H7A   2   -0.082781    0.705410    0.227238    11.00000   -1.50000
H7B   2   -0.091684    0.987039    0.183667    11.00000   -1.50000
H7C   2   -0.053110    1.027411    0.253233    11.00000   -1.50000
AFIX   0
C8    1    0.101262    0.658120    0.148081    11.00000    0.03819    0.00892 =
         0.02703    0.00391    0.00564    0.00041
C9    1    0.011553    0.555043    0.110385    11.00000    0.04054    0.02498 =
         0.03140    0.00675   -0.00476    0.00604
AFIX  43
H9    2   -0.067990    0.610911    0.117892    11.00000   -1.20000
AFIX   0
C10   1    0.034466    0.373139    0.062137    11.00000    0.04766    0.03280 =
         0.03215    0.00959   -0.00370    0.00180
AFIX  43
H10   2   -0.029288    0.304585    0.037137    11.00000   -1.20000
AFIX   0
C11   1    0.147891    0.290129    0.049818    11.00000    0.06057    0.02050 =
         0.03698   -0.00307    0.00298    0.00070
AFIX  43
H11   2    0.163840    0.163626    0.016693    11.00000   -1.20000
AFIX   0
C12   1    0.238898    0.394934    0.086792    11.00000    0.03001    0.04758 =
         0.03517   -0.00276    0.00528   -0.00481
AFIX  43
H12   2    0.318681    0.344346    0.078505    11.00000   -1.20000
AFIX   0
C13   1    0.214852    0.569327    0.134755    11.00000    0.05370    0.02996 =
         0.02990   -0.00387    0.00264   -0.01027
AFIX  43
H13   2    0.278694    0.633080    0.160240    11.00000   -1.20000
AFIX   0
C14   1    0.411788    0.873804    0.758338    11.00000    0.04680    0.01551 =
         0.04497    0.00139   -0.00022   -0.00207
AFIX  13
H14   2    0.397560    1.089997    0.763835    11.00000   -1.20000
AFIX   0
C15   1    0.527875    0.840149    0.724960    11.00000    0.05595    0.04486 =
         0.05951    0.01898    0.00519   -0.01266
AFIX 137
H15A  2    0.543479    0.630236    0.717880    11.00000   -1.50000
H15B  2    0.592836    0.924862    0.749437    11.00000   -1.50000
H15C  2    0.521968    0.943705    0.686099    11.00000   -1.50000
AFIX   0
C16   1    0.409867    0.733430    0.819947    11.00000    0.02454    0.02127 =
         0.03594    0.00634   -0.00520    0.00097
C17   1    0.317195    0.780682    0.857591    11.00000    0.04668    0.04957 =
         0.05947   -0.00540   -0.00888    0.02349
AFIX  43
H17   2    0.253829    0.902802    0.843648    11.00000   -1.20000
AFIX   0
C18   1    0.310766    0.661351    0.914375    11.00000    0.06173    0.06976 =
         0.04306   -0.00279    0.01672    0.01452
AFIX  43
H18   2    0.244273    0.702489    0.938677    11.00000   -1.20000
AFIX   0
C19   1    0.399308    0.484112    0.936075    11.00000    0.05329    0.04673 =
         0.03721    0.00941    0.00446   -0.00549
AFIX  43
H19   2    0.395761    0.401757    0.975510    11.00000   -1.20000
AFIX   0
C20   1    0.492700    0.427564    0.900209    11.00000    0.04403    0.04356 =
         0.05458    0.01577    0.00857    0.01316
AFIX  43
H20   2    0.554920    0.302773    0.914502    11.00000   -1.20000
AFIX   0
C21   1    0.498324    0.551299    0.842317    11.00000    0.04246    0.03959 =
         0.04216    0.01513    0.00639    0.01079
AFIX  43
H21   2    0.564547    0.508808    0.817921    11.00000   -1.20000
AFIX   0

O5    4    0.568215    0.819653    0.559213    10.50000    0.05499    0.06589 =
         0.04611    0.02835   -0.00918   -0.01595
AFIX 147
H5A   2    0.625062    0.859032    0.536623    10.50000   -1.50000
AFIX   0
C22   1    0.519203    0.535660    0.542859    10.50000    0.03018    0.04527 =
         0.06345   -0.00843   -0.01582    0.00153
AFIX  23
H22A  2    0.583581    0.437077    0.520754    10.50000   -1.20000
H22B  2    0.457366    0.582120    0.511878    10.50000   -1.20000
AFIX   0
C23   1    0.466904    0.298739    0.578752    10.50000    0.04137    0.06846 =
         0.03917    0.01110    0.00449    0.02924
AFIX 137
H23A  2    0.468778    0.354611    0.621579    10.50000   -1.50000
H23B  2    0.512387    0.116562    0.573394    10.50000   -1.50000
H23C  2    0.384580    0.266642    0.565281    10.50000   -1.50000
AFIX   0
HKLF 4


REM  D in P21 #4
REM wR2 = 0.1785, GooF = S = 0.932, Restrained GooF = 0.935 for all data
REM R1 = 0.0792 for 1756 Fo > 4sig(Fo) and 0.2428 for all 4432 data
REM 311 parameters refined using 19 restraints

END  
     
WGHT      0.0496      0.0000 

REM Highest difference peak  0.241,  deepest hole -0.281,  1-sigma level  0.062
Q1    1   0.1810  0.7655  0.4987  11.00000  0.05    0.24
Q2    1   0.2092  0.4391  0.9598  11.00000  0.05    0.22
Q3    1   0.0133  0.9033  0.3459  11.00000  0.05    0.21
Q4    1   0.5032  0.4627  0.6010  11.00000  0.05    0.21
Q5    1   0.0999  1.0050  0.1403  11.00000  0.05    0.21

  REM The information below was added by Olex2.
  REM
  REM R1 = 0.0792 for 1756 Fo > 4sig(Fo) and 0.2428 for all 26028 data
  REM 311 parameters refined using n/a restraints
  REM Highest difference peak 0.24, deepest hole -0.28
  REM Mean Shift 0, Max Shift 0.000.

  REM +++ Tabular Listing of Refinement Information +++
  REM R1_all = 0.2428
  REM R1_gt = 0.0792
  REM wR_ref = 0.1785
  REM GOOF = 0.932
  REM Shift_max = 0.000
  REM Shift_mean = 0
  REM Reflections_all = 26028
  REM Reflections_gt = 1756
  REM Parameters = 311
  REM Hole = -0.28
  REM Peak = 0.24
  REM Flack = -2.4(10)

;

# start Validation Reply Form
_vrf_RINTA01_1RR_EtOH_d          
;
PROBLEM: The value of Rint is greater than 0.18
RESPONSE: The diffraction from these thin needles was very weak, more 
than 90% of reflections above 0.95 Ang were unobserved (i.e. less than 
2 sigma (I)). 
Nevertheless the structure was succesfully solved and refined but some formal 
refinement criteria and precision of geometrical parameters were affected by 
such weak diffraction.
;
_vrf_PLAT020_1RR_EtOH_d          
;
PROBLEM: The Value of Rint is Greater Than 0.12 .........      0.246 Report
RESPONSE: The diffraction from these thin needles was very weak, more 
than 90% of reflections above 0.95 Ang were unobserved (i.e. less than 
2 sigma (I)). 
Nevertheless the structure was succesfully solved and refined but some formal 
refinement criteria and precision of geometrical parameters were affected by 
such weak diffraction.
;
_vrf_PLAT340_1RR_EtOH_d          
;
PROBLEM: Low Bond Precision on  C-C Bonds ...............    0.01206 Ang.  
RESPONSE: The diffraction from these thin needles was very weak, more 
than 90% of reflections above 0.95 Ang were unobserved (i.e. less than 
2 sigma (I)). 
Nevertheless the structure was succesfully solved and refined but some formal 
refinement criteria and precision of geometrical parameters were affected by 
such weak diffraction.
;
_vrf_PLAT420_1RR_EtOH_d          
;
PROBLEM: D-H Bond Without Acceptor  O5       --H5A      .     Please Check 
RESPONSE: The H atom belongs to OH group of half-occupied solvent ethanol
molecule and  could not be located in residual Fourier maps. The atom was 
placed in calculated position using AFIX 147. The solvent molecule is sitting 
in a void in the structure and participates in N4H...O5 hydrogen bond as an 
acceptor. 
There are no other recognisable classical acceptors of hydrogen bonds in close 
proximity of this OH group. The poor quality of the experimantal data does not 
allow to speculate on the geometry of hydrogen bonds in the crystal of studied 
compound. However, the uncertainty in the exact position of the H atom in 
solvent molecule does not affect the confomation of main molecule, determination 
of which was the principal aim of the study.    
;
# end Validation Reply Form

_olex2_submission_special_instructions 'No special instructions were received'
####################################################################### 
# 
# This file contains crystal structure data downloaded from the 
# Cambridge Structural Database (CSD) hosted by the Cambridge 
# Crystallographic Data Centre (CCDC).
# 
# Full information about CCDC data access policies and citation 
# guidelines are available at http://www.ccdc.cam.ac.uk/access/V1 
# 
# Audit and citation data items may have been added by the CCDC. 
# Please retain this information to preserve the provenance of 
# this file and to allow appropriate attribution of the data. 
# 
#######################################################################

data_1RR_AcNB_mix
_database_code_depnum_ccdc_archive 'CCDC 2222821'
loop_
_audit_author_name
_audit_author_address
'Dmitry Yufit'
;Durham University
United Kingdom
;
_audit_update_record             
;
2022-11-28 deposited with the CCDC.	2023-09-26 downloaded from the CCDC.
;
_audit_creation_date             2022-11-21
_audit_creation_method           
;
Olex2 1.5-beta
(compiled 2022.04.07 svn.rca3783a0 for OlexSys, GUI svn.r6498)
;
_shelx_SHELXL_version_number     2018/3


loop_
_audit_author_email
d.s.yufit@durham.ac.uk
_chemical_name_common            ?
_chemical_name_systematic        ?
_chemical_formula_moiety         'C21 H26 N6 O4, 2(C2 H3 N)'
_chemical_formula_sum            'C25 H32 N8 O4'
_chemical_formula_weight         508.58
_chemical_melting_point          ?
loop_
_atom_type_symbol
_atom_type_description
_atom_type_scat_dispersion_real
_atom_type_scat_dispersion_imag
_atom_type_scat_source
C C 0.0019 0.0015 'International Tables Vol C Tables 4.2.6.8 and 6.1.1.4'
H H 0.0000 0.0000 'International Tables Vol C Tables 4.2.6.8 and 6.1.1.4'
N N 0.0037 0.0031 'International Tables Vol C Tables 4.2.6.8 and 6.1.1.4'
O O 0.0071 0.0057 'International Tables Vol C Tables 4.2.6.8 and 6.1.1.4'

_shelx_space_group_comment       
;
The symmetry employed for this shelxl refinement is uniquely defined
by the following loop, which should always be used as a source of
symmetry information in preference to the above space-group names.
They are only intended as comments.
;
_space_group_crystal_system      monoclinic
_space_group_IT_number           14
_space_group_name_H-M_alt        'P 1 21/c 1'
_space_group_name_Hall           '-P 2ybc'
loop_
_space_group_symop_operation_xyz
'x, y, z'
'-x, y+1/2, -z+1/2'
'-x, -y, -z'
'x, -y-1/2, z-1/2'

_cell_length_a                   18.482(4)
_cell_length_b                   9.1899(15)
_cell_length_c                   17.264(3)
_cell_angle_alpha                90
_cell_angle_beta                 108.867(4)
_cell_angle_gamma                90
_cell_volume                     2774.6(9)
_cell_formula_units_Z            4
_cell_measurement_reflns_used    1246
_cell_measurement_temperature    100.00
_cell_measurement_theta_max      19.88
_cell_measurement_theta_min      2.26
_shelx_estimated_absorpt_T_max   1.000
_shelx_estimated_absorpt_T_min   0.990
_exptl_absorpt_coefficient_mu    0.081
_exptl_absorpt_correction_T_max  0.7452
_exptl_absorpt_correction_T_min  0.3726
_exptl_absorpt_correction_type   multi-scan
_exptl_absorpt_process_details   
;
SADABS-2016/2 (Bruker,2016/2) was used for absorption correction.
wR2(int) was 0.1210 before and 0.0738 after correction.
The Ratio of minimum to maximum transmission is 0.5000.
The \l/2 correction factor is Not present.
;
_exptl_absorpt_special_details   ?
_exptl_crystal_colour            'clear colourless'
_exptl_crystal_colour_lustre     clear
_exptl_crystal_colour_primary    colourless
_exptl_crystal_density_diffrn    1.217
_exptl_crystal_density_meas      ?
_exptl_crystal_density_method    ?
_exptl_crystal_description       needle
_exptl_crystal_F_000             1080
_exptl_crystal_size_max          0.12
_exptl_crystal_size_mid          0.004
_exptl_crystal_size_min          0.002
_exptl_transmission_factor_max   ?
_exptl_transmission_factor_min   ?
_diffrn_reflns_av_R_equivalents  0.1357
_diffrn_reflns_av_unetI/netI     0.1765
_diffrn_reflns_Laue_measured_fraction_full 0.760
_diffrn_reflns_Laue_measured_fraction_max 0.760
_diffrn_reflns_limit_h_max       21
_diffrn_reflns_limit_h_min       -20
_diffrn_reflns_limit_k_max       8
_diffrn_reflns_limit_k_min       -9
_diffrn_reflns_limit_l_max       20
_diffrn_reflns_limit_l_min       -20
_diffrn_reflns_number            12165
_diffrn_reflns_point_group_measured_fraction_full 0.760
_diffrn_reflns_point_group_measured_fraction_max 0.760
_diffrn_reflns_theta_full        23.992
_diffrn_reflns_theta_max         23.992
_diffrn_reflns_theta_min         2.257
_diffrn_ambient_temperature      100.00
_diffrn_detector                 'Photon counting pixel array'
_diffrn_detector_area_resol_mean 54.8
_diffrn_detector_type            'Dectris Pilatus 2M'
_diffrn_measured_fraction_theta_full 0.760
_diffrn_measured_fraction_theta_max 0.760
_diffrn_measurement_device       
'dual air-bearing fixed \c 3-circle diffractometer'
_diffrn_measurement_device_type  'Fluid Film Devices'
_diffrn_measurement_method       '\f rotation with 0.1 degree frames'
_diffrn_measurement_specimen_support 'MiTeGen MicroMount'
_diffrn_radiation_monochromator  'double crystal Silicon 111'
_diffrn_radiation_probe          x-ray
_diffrn_radiation_type           Synchrotron
_diffrn_radiation_wavelength     0.6889
_diffrn_source                   Synchrotron
_diffrn_source_type              'Undulator, I19, DLS, RAL'
_diffrn_standards_number         0
_reflns_Friedel_coverage         0.000
_reflns_Friedel_fraction_full    .
_reflns_Friedel_fraction_max     .
_reflns_number_gt                1898
_reflns_number_total             3634
_reflns_special_details          
;
 Reflections were merged by SHELXL according to the crystal
 class for the calculation of statistics and refinement.
 
 _reflns_Friedel_fraction is defined as the number of unique
 Friedel pairs measured divided by the number that would be
 possible theoretically, ignoring centric projections and
 systematic absences.
;
_reflns_threshold_expression     'I > 2\s(I)'
_computing_bruker_data_scaling   'SADABS V2012/1 (Bruker AXS Inc.)'
_computing_cell_refinement       'APEX3 v2017.3-0 (Bruker AXS, 2005-2017)'
_computing_data_collection       
'Diamond I19 EH1 GDA (Allan et al., 2017), DIALS (Winter et al., 2018)'
_computing_data_reduction        
'cbf_to_sfrm.py (Johnson & Probert, 2016), SAINT V8.38A (Bruker AXS, 2017)'
_computing_molecular_graphics    'Olex2 1.5-beta (Dolomanov et al., 2009)'
_computing_publication_material  'Olex2 1.5-beta (Dolomanov et al., 2009)'
_computing_structure_refinement  'SHELXL 2018/3 (Sheldrick, 2015)'
_computing_structure_solution    'XM  (Sheldrick, 2008)'
_refine_diff_density_max         0.693
_refine_diff_density_min         -0.541
_refine_diff_density_rms         0.102
_refine_ls_extinction_coef       0.020(7)
_refine_ls_extinction_expression Fc^*^=kFc[1+0.001xFc^2^\l^3^/sin(2\q)]^-1/4^
_refine_ls_extinction_method     'SHELXL-2018/3 (Sheldrick 2018)'
_refine_ls_goodness_of_fit_ref   1.285
_refine_ls_hydrogen_treatment    constr
_refine_ls_matrix_type           full
_refine_ls_number_parameters     315
_refine_ls_number_reflns         3634
_refine_ls_number_restraints     54
_refine_ls_R_factor_all          0.2126
_refine_ls_R_factor_gt           0.1509
_refine_ls_restrained_S_all      1.341
_refine_ls_shift/su_max          0.000
_refine_ls_shift/su_mean         0.000
_refine_ls_structure_factor_coef Fsqd
_refine_ls_weighting_details     
'w=1/[\s^2^(Fo^2^)+(0.2000P)^2^] where P=(Fo^2^+2Fc^2^)/3'
_refine_ls_weighting_scheme      calc
_refine_ls_wR_factor_gt          0.3806
_refine_ls_wR_factor_ref         0.4319
_refine_special_details          ?
_olex2_refinement_description    
;
1. Fixed Uiso
 At 1.2 times of:
  All C(H) groups, All C(H,H) groups, All N(H) groups
 At 1.5 times of:
  All C(H,H,H) groups
2. Uiso/Uaniso restraints and constraints
Uanis(N3) \\sim Ueq, Uanis(C1) \\sim Ueq, Uanis(N2) \\sim Ueq, Uanis(N4) \\sim
Ueq, Uanis(N5) \\sim Ueq, Uanis(C5) \\sim Ueq, Uanis(C4) \\sim Ueq, Uanis(C3)
\\sim Ueq, Uanis(O4) \\sim Ueq: with sigma of 0.003 and sigma for terminal
atoms of 0.006
3.a Riding coordinates:
 N1(H1), N2(H2), N3(H3), N5(H5), N6(H6)
3.b Ternary CH refined with riding coordinates:
 C6(H6A), C14(H14)
3.c Secondary CH2 refined with riding coordinates:
 C3(H3A,H3B)
3.d Aromatic/amide H refined with riding coordinates:
 N4(H4), C9(H9), C10(H10), C11(H11), C12(H12), C13(H13), C17(H17), C18(H18),
 C19(H19), C20(H20), C21(H21)
3.e Fitted hexagon refined as free rotating group:
 C8(C9,C10,C11,C12,C13), C16(C17,C18,C19,C20,C21)
3.f Idealised Me refined as rotating group:
 C7(H7A,H7B,H7C), C15(H15A,H15B,H15C), C2S(H2SA,H2SB,H2SC), C4S(H4SA,H4SB,H4SC)
;
_atom_sites_solution_hydrogens   mixed
_atom_sites_solution_primary     dual
_atom_sites_solution_secondary   ?
loop_
_atom_site_label
_atom_site_type_symbol
_atom_site_fract_x
_atom_site_fract_y
_atom_site_fract_z
_atom_site_U_iso_or_equiv
_atom_site_adp_type
_atom_site_occupancy
_atom_site_site_symmetry_order
_atom_site_calc_flag
_atom_site_refinement_flags_posn
_atom_site_refinement_flags_adp
_atom_site_refinement_flags_occupancy
_atom_site_disorder_assembly
_atom_site_disorder_group
O1 O 0.8359(4) -0.0623(6) 0.7744(3) 0.0716(18) Uani 1 1 d . . . . .
O2 O 0.9793(4) 0.0811(6) 0.9217(3) 0.0666(18) Uani 1 1 d . . . . .
O3 O 1.1532(4) 0.1951(6) 0.9593(3) 0.0718(18) Uani 1 1 d . . . . .
O4 O 1.0157(3) 0.5863(6) 0.8200(3) 0.0644(16) Uani 1 1 d . U . . .
N1 N 0.7864(5) -0.0617(8) 0.8795(4) 0.074(2) Uani 1 1 d . . . . .
H1 H 0.797119 -0.078539 0.939907 0.089 Uiso 1 1 d R U . . .
N2 N 0.9028(4) -0.1705(8) 0.8965(4) 0.0668(19) Uani 1 1 d . U . . .
H2 H 0.897276 -0.234400 0.941776 0.080 Uiso 1 1 d R U . . .
N3 N 0.9735(4) -0.1547(9) 0.8844(3) 0.0649(19) Uani 1 1 d . U . . .
H3 H 0.997639 -0.239820 0.865079 0.078 Uiso 1 1 d R U . . .
N4 N 1.0747(3) 0.2210(8) 0.8274(3) 0.0594(18) Uani 1 1 d . U . . .
H4 H 1.047858 0.175949 0.782251 0.071 Uiso 1 1 calc R U . . .
N5 N 1.0788(4) 0.3731(8) 0.8280(3) 0.0618(18) Uani 1 1 d . U . . .
H5 H 1.123896 0.423066 0.818645 0.074 Uiso 1 1 d R U . . .
N6 N 0.9779(4) 0.3856(7) 0.8792(3) 0.066(2) Uani 1 1 d . . . . .
H6 H 0.995320 0.290549 0.908534 0.079 Uiso 1 1 d R U . . .
C1 C 0.8415(5) -0.0977(11) 0.8459(5) 0.068(2) Uani 1 1 d . U . . .
C2 C 1.0092(5) -0.0245(10) 0.8991(4) 0.066(2) Uani 1 1 d . . . . .
C3 C 1.0860(5) -0.0157(11) 0.8876(4) 0.063(2) Uani 1 1 d . U . . .
H3A H 1.082988 -0.054593 0.833206 0.076 Uiso 1 1 calc R U . . .
H3B H 1.123565 -0.074488 0.929994 0.076 Uiso 1 1 calc R U . . .
C4 C 1.1110(5) 0.1422(10) 0.8945(5) 0.062(2) Uani 1 1 d . U . . .
C5 C 1.0222(5) 0.4540(11) 0.8411(4) 0.059(2) Uani 1 1 d . U . . .
C6 C 0.7139(6) 0.0000(11) 0.8328(6) 0.084(3) Uani 1 1 d . . . . .
H6A H 0.722364 0.060643 0.788376 0.100 Uiso 1 1 calc R U . . .
C7 C 0.6859(8) 0.1003(13) 0.8868(7) 0.109(4) Uani 1 1 d . . . . .
H7A H 0.634680 0.136204 0.856081 0.163 Uiso 1 1 calc R U . . .
H7B H 0.720992 0.182828 0.904172 0.163 Uiso 1 1 calc R U . . .
H7C H 0.683768 0.046746 0.935144 0.163 Uiso 1 1 calc R U . . .
C8 C 0.6529(4) -0.1214(9) 0.7903(4) 0.090(3) Uani 1 1 d G . . . .
C9 C 0.6544(4) -0.2546(10) 0.8290(4) 0.100(3) Uani 1 1 d G . . . .
H9 H 0.692787 -0.273753 0.879877 0.120 Uiso 1 1 calc R U . . .
C10 C 0.5998(6) -0.3598(8) 0.7932(6) 0.118(4) Uani 1 1 d G . . . .
H10 H 0.600815 -0.450812 0.819620 0.141 Uiso 1 1 calc R U . . .
C11 C 0.5436(5) -0.3318(12) 0.7188(6) 0.132(5) Uani 1 1 d G . . . .
H11 H 0.506303 -0.403656 0.694299 0.159 Uiso 1 1 calc R U . . .
C12 C 0.5421(4) -0.1986(14) 0.6801(4) 0.128(5) Uani 1 1 d G . . . .
H12 H 0.503763 -0.179441 0.629232 0.154 Uiso 1 1 calc R U . . .
C13 C 0.5968(5) -0.0934(10) 0.7159(4) 0.124(5) Uani 1 1 d G . . . .
H13 H 0.595734 -0.002380 0.689488 0.149 Uiso 1 1 calc R U . . .
C14 C 0.9045(6) 0.4494(10) 0.8778(4) 0.072(3) Uani 1 1 d . . . . .
H14 H 0.911125 0.556583 0.887418 0.086 Uiso 1 1 calc R U . . .
C15 C 0.8813(6) 0.3807(10) 0.9468(5) 0.077(3) Uani 1 1 d . . . . .
H15A H 0.830321 0.415342 0.943817 0.115 Uiso 1 1 calc R U . . .
H15B H 0.918235 0.408151 0.999678 0.115 Uiso 1 1 calc R U . . .
H15C H 0.880412 0.274563 0.941108 0.115 Uiso 1 1 calc R U . . .
C16 C 0.8429(3) 0.4221(6) 0.7941(3) 0.069(3) Uani 1 1 d G . . . .
C17 C 0.8385(3) 0.2880(6) 0.7556(3) 0.076(3) Uani 1 1 d G . . . .
H17 H 0.872881 0.212282 0.781235 0.091 Uiso 1 1 calc R U . . .
C18 C 0.7836(4) 0.2647(6) 0.6797(3) 0.085(3) Uani 1 1 d G . . . .
H18 H 0.780596 0.173016 0.653394 0.102 Uiso 1 1 calc R U . . .
C19 C 0.7333(3) 0.3755(8) 0.6422(3) 0.085(3) Uani 1 1 d G . . . .
H19 H 0.695802 0.359534 0.590347 0.102 Uiso 1 1 calc R U . . .
C20 C 0.7377(3) 0.5096(7) 0.6807(4) 0.088(3) Uani 1 1 d G . . . .
H20 H 0.703291 0.585317 0.655141 0.105 Uiso 1 1 calc R U . . .
C21 C 0.7925(4) 0.5329(5) 0.7567(4) 0.078(3) Uani 1 1 d G . . . .
H21 H 0.795575 0.624586 0.782983 0.093 Uiso 1 1 calc R U . . .
N1S N 0.3791(11) -0.0899(19) 0.5066(8) 0.173(6) Uani 1 1 d . . . . .
C1S C 0.3396(9) 0.0039(17) 0.4711(7) 0.112(4) Uani 1 1 d . . . . .
C2S C 0.2869(8) 0.1165(14) 0.4246(7) 0.111(4) Uani 1 1 d . . . . .
H2SA H 0.272182 0.094580 0.365993 0.166 Uiso 1 1 calc R U . . .
H2SB H 0.312304 0.211519 0.435256 0.166 Uiso 1 1 calc R U . . .
H2SC H 0.241205 0.118544 0.441558 0.166 Uiso 1 1 calc R U . . .
N2S N 0.4095(8) 0.4025(14) 0.4944(7) 0.121(4) Uani 1 1 d . . . . .
C3S C 0.4628(9) 0.3595(13) 0.5426(8) 0.095(3) Uani 1 1 d . . . . .
C4S C 0.5295(8) 0.3070(19) 0.6048(8) 0.136(5) Uani 1 1 d . . . . .
H4SA H 0.555161 0.234299 0.581213 0.204 Uiso 1 1 calc R U . . .
H4SB H 0.514650 0.262472 0.648945 0.204 Uiso 1 1 calc R U . . .
H4SC H 0.564490 0.388267 0.626707 0.204 Uiso 1 1 calc R U . . .

loop_
_atom_site_aniso_label
_atom_site_aniso_U_11
_atom_site_aniso_U_22
_atom_site_aniso_U_33
_atom_site_aniso_U_23
_atom_site_aniso_U_13
_atom_site_aniso_U_12
O1 0.132(5) 0.045(5) 0.049(3) 0.007(2) 0.045(3) 0.005(3)
O2 0.143(5) 0.014(4) 0.060(3) 0.001(2) 0.057(3) 0.009(3)
O3 0.135(5) 0.037(4) 0.049(3) 0.006(2) 0.037(3) -0.001(3)
O4 0.112(4) 0.034(4) 0.054(3) 0.004(2) 0.036(2) -0.001(3)
N1 0.131(6) 0.046(6) 0.056(4) 0.007(3) 0.046(4) 0.012(4)
N2 0.079(3) 0.062(3) 0.062(3) -0.003(2) 0.026(2) 0.001(2)
N3 0.080(3) 0.061(3) 0.058(3) -0.002(2) 0.027(2) -0.002(2)
N4 0.080(3) 0.050(3) 0.052(2) -0.002(2) 0.027(2) -0.002(2)
N5 0.079(3) 0.053(3) 0.057(2) 0.005(2) 0.028(2) -0.003(2)
N6 0.139(6) 0.019(5) 0.055(3) 0.013(3) 0.052(4) 0.006(4)
C1 0.077(3) 0.065(4) 0.066(3) -0.006(2) 0.028(3) -0.002(3)
C2 0.120(7) 0.040(7) 0.043(4) 0.002(4) 0.034(4) -0.003(5)
C3 0.074(3) 0.059(4) 0.059(3) -0.002(2) 0.025(2) 0.001(2)
C4 0.076(3) 0.058(4) 0.056(3) 0.001(2) 0.027(2) 0.001(2)
C5 0.073(3) 0.053(3) 0.051(3) 0.005(2) 0.021(2) -0.001(2)
C6 0.144(9) 0.036(7) 0.086(6) 0.015(5) 0.059(6) 0.019(6)
C7 0.155(10) 0.054(9) 0.131(9) -0.023(6) 0.066(8) 0.004(7)
C8 0.111(8) 0.104(11) 0.064(5) 0.002(5) 0.040(5) 0.020(7)
C9 0.147(10) 0.081(10) 0.082(6) -0.004(6) 0.052(6) -0.012(8)
C10 0.130(10) 0.098(13) 0.134(11) -0.014(8) 0.057(9) -0.013(9)
C11 0.137(12) 0.139(17) 0.120(11) -0.046(10) 0.041(10) 0.020(10)
C12 0.146(12) 0.142(17) 0.087(8) -0.037(9) 0.023(7) 0.017(11)
C13 0.165(12) 0.125(14) 0.087(8) -0.009(7) 0.047(8) 0.033(10)
C14 0.134(8) 0.038(7) 0.060(5) 0.000(4) 0.053(5) 0.008(5)
C15 0.138(8) 0.048(7) 0.061(5) 0.006(4) 0.057(5) 0.009(5)
C16 0.128(8) 0.031(7) 0.063(5) 0.000(4) 0.052(5) -0.004(5)
C17 0.153(9) 0.024(7) 0.062(5) -0.002(4) 0.052(5) -0.001(5)
C18 0.156(9) 0.041(8) 0.069(5) -0.001(5) 0.052(6) -0.006(6)
C19 0.133(9) 0.057(9) 0.074(5) 0.005(5) 0.045(6) -0.007(6)
C20 0.133(9) 0.060(9) 0.079(6) 0.022(5) 0.045(6) 0.006(6)
C21 0.137(8) 0.024(7) 0.085(6) 0.005(4) 0.053(6) 0.003(5)
N1S 0.259(17) 0.109(14) 0.127(10) -0.001(8) 0.028(10) 0.050(12)
C1S 0.180(13) 0.067(12) 0.090(7) -0.006(7) 0.044(8) -0.004(9)
C2S 0.175(12) 0.064(10) 0.093(7) 0.005(6) 0.044(7) 0.021(8)
N2S 0.173(11) 0.095(10) 0.102(7) 0.000(6) 0.052(7) 0.006(8)
C3S 0.144(11) 0.040(9) 0.102(8) -0.001(6) 0.041(8) -0.007(7)
C4S 0.140(11) 0.136(16) 0.126(10) 0.034(9) 0.035(9) -0.003(9)

_geom_special_details            
;
 All esds (except the esd in the dihedral angle between two l.s. planes)
 are estimated using the full covariance matrix.  The cell esds are taken
 into account individually in the estimation of esds in distances, angles
 and torsion angles; correlations between esds in cell parameters are only
 used when they are defined by crystal symmetry.  An approximate (isotropic)
 treatment of cell esds is used for estimating esds involving l.s. planes.
;
loop_
_geom_bond_atom_site_label_1
_geom_bond_atom_site_label_2
_geom_bond_distance
_geom_bond_site_symmetry_2
_geom_bond_publ_flag
O1 C1 1.249(9) . ?
O2 C2 1.242(10) . ?
O3 C4 1.238(9) . ?
O4 C5 1.264(10) . ?
N1 C1 1.366(10) . ?
N1 C6 1.438(12) . ?
N2 N3 1.396(9) . ?
N2 C1 1.361(11) . ?
N3 C2 1.351(11) . ?
N4 N5 1.400(9) . ?
N4 C4 1.346(10) . ?
N5 C5 1.361(10) . ?
N6 C5 1.359(10) . ?
N6 C14 1.469(11) . ?
C2 C3 1.496(12) . ?
C3 C4 1.516(13) . ?
C6 C7 1.518(13) . ?
C6 C8 1.587(13) . ?
C8 C9 1.3900 . ?
C8 C13 1.3900 . ?
C9 C10 1.3900 . ?
C10 C11 1.3900 . ?
C11 C12 1.3900 . ?
C12 C13 1.3900 . ?
C14 C15 1.526(11) . ?
C14 C16 1.544(10) . ?
C16 C17 1.3900 . ?
C16 C21 1.3900 . ?
C17 C18 1.3900 . ?
C18 C19 1.3900 . ?
C19 C20 1.3900 . ?
C20 C21 1.3900 . ?
N1S C1S 1.168(18) . ?
C1S C2S 1.47(2) . ?
N2S C3S 1.134(15) . ?
C3S C4S 1.433(19) . ?

loop_
_geom_angle_atom_site_label_1
_geom_angle_atom_site_label_2
_geom_angle_atom_site_label_3
_geom_angle
_geom_angle_site_symmetry_1
_geom_angle_site_symmetry_3
_geom_angle_publ_flag
C1 N1 C6 123.1(6) . . ?
C1 N2 N3 118.6(7) . . ?
C2 N3 N2 119.2(7) . . ?
C4 N4 N5 121.3(7) . . ?
C5 N5 N4 120.2(7) . . ?
C5 N6 C14 120.3(7) . . ?
O1 C1 N1 121.4(8) . . ?
O1 C1 N2 123.3(7) . . ?
N2 C1 N1 115.3(7) . . ?
O2 C2 N3 120.7(8) . . ?
O2 C2 C3 122.6(8) . . ?
N3 C2 C3 116.7(8) . . ?
C2 C3 C4 108.6(7) . . ?
O3 C4 N4 124.0(9) . . ?
O3 C4 C3 122.3(7) . . ?
N4 C4 C3 113.2(7) . . ?
O4 C5 N5 118.9(7) . . ?
O4 C5 N6 124.7(7) . . ?
N6 C5 N5 116.4(8) . . ?
N1 C6 C7 109.7(9) . . ?
N1 C6 C8 112.1(8) . . ?
C7 C6 C8 112.2(9) . . ?
C9 C8 C6 119.8(7) . . ?
C9 C8 C13 120.0 . . ?
C13 C8 C6 120.2(7) . . ?
C8 C9 C10 120.0 . . ?
C11 C10 C9 120.0 . . ?
C10 C11 C12 120.0 . . ?
C13 C12 C11 120.0 . . ?
C12 C13 C8 120.0 . . ?
N6 C14 C15 108.2(7) . . ?
N6 C14 C16 110.4(5) . . ?
C15 C14 C16 110.7(8) . . ?
C17 C16 C14 120.2(5) . . ?
C17 C16 C21 120.0 . . ?
C21 C16 C14 119.8(5) . . ?
C18 C17 C16 120.0 . . ?
C19 C18 C17 120.0 . . ?
C20 C19 C18 120.0 . . ?
C19 C20 C21 120.0 . . ?
C20 C21 C16 120.0 . . ?
N1S C1S C2S 177.2(19) . . ?
N2S C3S C4S 178.7(14) . . ?

loop_
_geom_hbond_atom_site_label_D
_geom_hbond_atom_site_label_H
_geom_hbond_atom_site_label_A
_geom_hbond_distance_DH
_geom_hbond_distance_HA
_geom_hbond_distance_DA
_geom_hbond_angle_DHA
_geom_hbond_site_symmetry_A
_geom_hbond_publ_flag
N1 H1 O3 1.01 2.00 2.914(8) 149.8 3_757 yes
N2 H2 O3 1.01 2.22 2.998(7) 132.3 3_757 yes
N3 H3 O4 1.01 1.85 2.841(9) 164.9 1_545 yes
N4 H4 O4 0.88 1.96 2.837(8) 176.5 2_746 yes
N5 H5 O1 1.01 1.98 2.786(8) 135.0 2_756 yes
N6 H6 O2 1.01 1.97 2.891(8) 150.2 . yes

loop_
_geom_torsion_atom_site_label_1
_geom_torsion_atom_site_label_2
_geom_torsion_atom_site_label_3
_geom_torsion_atom_site_label_4
_geom_torsion
_geom_torsion_site_symmetry_1
_geom_torsion_site_symmetry_2
_geom_torsion_site_symmetry_3
_geom_torsion_site_symmetry_4
_geom_torsion_publ_flag
N1 C1 N2 N3 -151.3(7) . . . . ?
N2 N3 C2 O2 -1.2(10) . . . . ?
N3 N2 C1 O1 26.9(13) . . . . ?
N4 N5 C5 O4 -161.0(6) . . . . ?
N5 N4 C4 O3 -3.9(11) . . . . ?
N6 C5 N5 N4 21.1(9) . . . . ?
C1 N2 N3 C2 67.5(9) . . . . ?
C2 C3 C4 O3 95.6(9) . . . . ?
C2 C3 C4 N4 -75.9(7) . . . . ?
C3 C2 N3 N2 178.1(6) . . . . ?
C3 C4 N4 N5 167.4(6) . . . . ?
C4 N4 N5 C5 -96.6(8) . . . . ?
C4 C3 C2 O2 -9.1(10) . . . . ?
C4 C3 C2 N3 171.6(6) . . . . ?
C6 N1 C1 O1 9.1(14) . . . . ?
C6 N1 C1 N2 -172.6(9) . . . . ?
C7 C6 N1 C1 -148.8(9) . . . . ?
C7 C6 C8 C9 -90.7(9) . . . . ?
C7 C6 C8 C13 87.5(8) . . . . ?
C8 C6 N1 C1 85.9(10) . . . . ?
C9 C8 C6 N1 33.2(8) . . . . ?
C13 C8 C6 N1 -148.6(5) . . . . ?
C14 N6 C5 O4 17.7(12) . . . . ?
C14 N6 C5 N5 -164.6(7) . . . . ?
C15 C14 N6 C5 -161.2(7) . . . . ?
C15 C14 C16 C17 -78.6(7) . . . . ?
C15 C14 C16 C21 102.4(7) . . . . ?
C16 C14 N6 C5 77.5(9) . . . . ?
C17 C16 C14 N6 41.3(8) . . . . ?
C21 C16 C14 N6 -137.7(6) . . . . ?

_shelx_res_file                  
;
TITL MIX in P21/c #14
    mix.res
    created by SHELXL-2018/3 at 13:48:51 on 21-Nov-2022
REM Best SHELXD solution FINAL CC 64.69
REM Fragments: 37 3 3
REM reset to P21/c #14
CELL 0.6889 18.4821 9.1899 17.2635 90 108.8671 90
ZERR 4 0.0037 0.0015 0.0032 0 0.0044 0
LATT 1
SYMM -X,0.5+Y,0.5-Z
SFAC C H N O
DISP C 0.0019 0.0015 10.8482
DISP H 0 0 0.6228
DISP N 0.0037 0.0031 18.3366
DISP O 0.0071 0.0057 30.1916
UNIT 100 128 32 16
EQIV $1 +X,-1+Y,+Z
EQIV $2 2-X,-0.5+Y,1.5-Z
EQIV $3 2-X,0.5+Y,1.5-Z
EQIV $4 2-X,-Y,2-Z
ISOR 0.003 0.006 N3 C1 N2 N4 N5 C5 C4 C3 O4

L.S. 9 0 0
PLAN  5
SIZE 0.002 0.004 0.12
TEMP -173.15
CONF C9 C8 C6 N1
CONF C7 C6 C8 C9
CONF C13 C8 C6 N1
CONF C7 C6 C8 C13
CONF C7 C6 N1 C1
CONF C8 C6 N1 C1
CONF C6 N1 C1 O1
CONF C6 N1 C1 N2
CONF N3 N2 C1 O1
CONF N1 C1 N2 N3
CONF C1 N2 N3 C2
CONF N2 N3 C2 O2
CONF C3 C2 N3 N2
CONF C4 C3 C2 O2
CONF C4 C3 C2 N3
CONF C2 C3 C4 O3
CONF C2 C3 C4 N4
CONF N5 N4 C4 O3
CONF C3 C4 N4 N5
CONF C4 N4 N5 C5
CONF N4 N5 C5 O4
CONF N6 C5 N5 N4
CONF C14 N6 C5 O4
CONF C14 N6 C5 N5
CONF C15 C14 N6 C5
CONF C16 C14 N6 C5
CONF C17 C16 C14 N6
CONF C15 C14 C16 C17
CONF C21 C16 C14 N6
CONF C15 C14 C16 C21
HTAB N3 O4_$1
HTAB N4 O4_$2
HTAB N5 O1_$3
HTAB N1 O3_$4
HTAB N2 O3_$4
HTAB N6 O2
fmap 2 53
acta
OMIT -2 48
OMIT 0 2 2
REM <olex2.extras>
REM <HklSrc "%.\\MIX2.hkl">
REM </olex2.extras>

WGHT    0.200000
EXTI    0.019813
FVAR       0.15711
O1    4    0.835874   -0.062254    0.774351    11.00000    0.13172    0.04488 =
         0.04913    0.00708    0.04451    0.00478
O2    4    0.979252    0.081144    0.921742    11.00000    0.14287    0.01392 =
         0.06027    0.00101    0.05660    0.00950
O3    4    1.153172    0.195146    0.959269    11.00000    0.13458    0.03700 =
         0.04934    0.00557    0.03717   -0.00110
O4    4    1.015707    0.586298    0.820011    11.00000    0.11180    0.03398 =
         0.05386    0.00365    0.03558   -0.00066
N1    3    0.786399   -0.061709    0.879467    11.00000    0.13051    0.04615 =
         0.05636    0.00734    0.04553    0.01186
AFIX   3
H1    2    0.797119   -0.078539    0.939907    11.00000   -1.20000
AFIX   0
N2    3    0.902816   -0.170490    0.896495    11.00000    0.07891    0.06224 =
         0.06153   -0.00285    0.02568    0.00052
AFIX   3
H2    2    0.897276   -0.234400    0.941776    11.00000   -1.20000
AFIX   0
N3    3    0.973509   -0.154740    0.884429    11.00000    0.07968    0.06079 =
         0.05775   -0.00179    0.02694   -0.00175
AFIX   3
H3    2    0.997639   -0.239820    0.865079    11.00000   -1.20000
AFIX   0
N4    3    1.074690    0.220975    0.827388    11.00000    0.08033    0.04972 =
         0.05230   -0.00182    0.02721   -0.00230
AFIX  43
H4    2    1.047858    0.175949    0.782251    11.00000   -1.20000
AFIX   0
N5    3    1.078816    0.373146    0.828015    11.00000    0.07925    0.05336 =
         0.05707    0.00472    0.02802   -0.00278
AFIX   3
H5    2    1.123896    0.423066    0.818645    11.00000   -1.20000
AFIX   0
N6    3    0.977850    0.385609    0.879214    11.00000    0.13931    0.01905 =
         0.05463    0.01289    0.05231    0.00605
AFIX   3
H6    2    0.995320    0.290549    0.908534    11.00000   -1.20000
AFIX   0
C1    1    0.841521   -0.097746    0.845910    11.00000    0.07657    0.06513 =
         0.06571   -0.00582    0.02794   -0.00168
C2    1    1.009242   -0.024467    0.899105    11.00000    0.12046    0.04022 =
         0.04267    0.00235    0.03426   -0.00327
C3    1    1.085992   -0.015721    0.887642    11.00000    0.07445    0.05930 =
         0.05878   -0.00229    0.02527    0.00147
AFIX  23
H3A   2    1.082988   -0.054593    0.833206    11.00000   -1.20000
H3B   2    1.123565   -0.074488    0.929994    11.00000   -1.20000
AFIX   0
C4    1    1.110964    0.142188    0.894478    11.00000    0.07611    0.05820 =
         0.05571    0.00133    0.02716    0.00095
C5    1    1.022197    0.454017    0.841136    11.00000    0.07276    0.05311 =
         0.05136    0.00492    0.02085   -0.00103
C6    1    0.713930   -0.000013    0.832782    11.00000    0.14423    0.03585 =
         0.08601    0.01519    0.05882    0.01882
AFIX  13
H6A   2    0.722364    0.060643    0.788376    11.00000   -1.20000
AFIX   0
C7    1    0.685856    0.100328    0.886832    11.00000    0.15494    0.05445 =
         0.13142   -0.02301    0.06642    0.00409
AFIX 137
H7A   2    0.634680    0.136204    0.856081    11.00000   -1.50000
H7B   2    0.720992    0.182828    0.904172    11.00000   -1.50000
H7C   2    0.683768    0.046746    0.935144    11.00000   -1.50000
AFIX  66
C8    1    0.652909   -0.121420    0.790348    11.00000    0.11139    0.10372 =
         0.06364    0.00176    0.03963    0.01978
C9    1    0.654417   -0.254608    0.828998    11.00000    0.14694    0.08104 =
         0.08165   -0.00403    0.05175   -0.01250
AFIX  43
H9    2    0.692787   -0.273753    0.879877    11.00000   -1.20000
AFIX  65
C10   1    0.599784   -0.359784    0.793205    11.00000    0.13039    0.09829 =
         0.13402   -0.01382    0.05667   -0.01294
AFIX  43
H10   2    0.600815   -0.450812    0.819620    11.00000   -1.20000
AFIX  65
C11   1    0.543642   -0.331773    0.718761    11.00000    0.13724    0.13880 =
         0.12001   -0.04567    0.04091    0.02030
AFIX  43
H11   2    0.506303   -0.403656    0.694299    11.00000   -1.20000
AFIX  65
C12   1    0.542133   -0.198585    0.680111    11.00000    0.14587    0.14161 =
         0.08720   -0.03741    0.02341    0.01731
AFIX  43
H12   2    0.503763   -0.179441    0.629232    11.00000   -1.20000
AFIX  65
C13   1    0.596766   -0.093408    0.715904    11.00000    0.16521    0.12523 =
         0.08744   -0.00870    0.04723    0.03296
AFIX  43
H13   2    0.595734   -0.002380    0.689488    11.00000   -1.20000
AFIX   0
C14   1    0.904544    0.449366    0.877833    11.00000    0.13418    0.03790 =
         0.05960   -0.00005    0.05289    0.00825
AFIX  13
H14   2    0.911125    0.556583    0.887418    11.00000   -1.20000
AFIX   0
C15   1    0.881297    0.380711    0.946780    11.00000    0.13841    0.04838 =
         0.06080    0.00600    0.05674    0.00884
AFIX 137
H15A  2    0.830321    0.415342    0.943817    11.00000   -1.50000
H15B  2    0.918235    0.408151    0.999678    11.00000   -1.50000
H15C  2    0.880412    0.274563    0.941108    11.00000   -1.50000
AFIX  66
C16   1    0.842905    0.422124    0.794129    11.00000    0.12824    0.03100 =
         0.06327   -0.00021    0.05222   -0.00379
C17   1    0.838456    0.288005    0.755640    11.00000    0.15350    0.02422 =
         0.06225   -0.00156    0.05168   -0.00084
AFIX  43
H17   2    0.872881    0.212282    0.781235    11.00000   -1.20000
AFIX  65
C18   1    0.783637    0.264681    0.679700    11.00000    0.15613    0.04086 =
         0.06858   -0.00137    0.05233   -0.00644
AFIX  43
H18   2    0.780596    0.173016    0.653394    11.00000   -1.20000
AFIX  65
C19   1    0.733268    0.375475    0.642249    11.00000    0.13328    0.05658 =
         0.07401    0.00499    0.04506   -0.00714
AFIX  43
H19   2    0.695802    0.359534    0.590347    11.00000   -1.20000
AFIX  65
C20   1    0.737717    0.509595    0.680738    11.00000    0.13253    0.06006 =
         0.07904    0.02168    0.04517    0.00569
AFIX  43
H20   2    0.703291    0.585317    0.655141    11.00000   -1.20000
AFIX  65
C21   1    0.792535    0.532921    0.756677    11.00000    0.13727    0.02356 =
         0.08467    0.00452    0.05338    0.00315
AFIX  43
H21   2    0.795575    0.624586    0.782983    11.00000   -1.20000
AFIX   0

N1S   3    0.379137   -0.089880    0.506603    11.00000    0.25859    0.10949 =
         0.12672   -0.00107    0.02827    0.04974
C1S   1    0.339570    0.003885    0.471082    11.00000    0.17983    0.06745 =
         0.08963   -0.00604    0.04422   -0.00391
C2S   1    0.286939    0.116495    0.424608    11.00000    0.17542    0.06413 =
         0.09306    0.00469    0.04441    0.02087
AFIX 137
H2SA  2    0.272182    0.094580    0.365993    11.00000   -1.50000
H2SB  2    0.312304    0.211519    0.435256    11.00000   -1.50000
H2SC  2    0.241205    0.118544    0.441558    11.00000   -1.50000
AFIX   0

N2S   3    0.409460    0.402469    0.494420    11.00000    0.17287    0.09461 =
         0.10187   -0.00038    0.05235    0.00563
C3S   1    0.462750    0.359514    0.542553    11.00000    0.14434    0.03956 =
         0.10234   -0.00077    0.04131   -0.00727
C4S   1    0.529540    0.306988    0.604770    11.00000    0.13969    0.13625 =
         0.12584    0.03443    0.03454   -0.00285
AFIX 137
H4SA  2    0.555161    0.234299    0.581213    11.00000   -1.50000
H4SB  2    0.514650    0.262472    0.648945    11.00000   -1.50000
H4SC  2    0.564490    0.388267    0.626707    11.00000   -1.50000
AFIX   0
HKLF 4


REM  MIX in P21/c #14
REM wR2 = 0.4319, GooF = S = 1.285, Restrained GooF = 1.341 for all data
REM R1 = 0.1509 for 1898 Fo > 4sig(Fo) and 0.2126 for all 3634 data
REM 315 parameters refined using 54 restraints

END  
     
WGHT      0.2000      0.0000 

REM Highest difference peak  0.693,  deepest hole -0.541,  1-sigma level  0.102
Q1    1   0.9383 -0.1569  0.8824  11.00000  0.05    0.69
Q2    1   0.8022 -0.1048  0.8353  11.00000  0.05    0.64
Q3    1   0.9582  0.5872  0.8013  11.00000  0.05    0.63
Q4    1   1.1235  0.2201  0.8395  11.00000  0.05    0.60
Q5    1   1.0226  0.2273  0.8073  11.00000  0.05    0.51

  REM The information below was added by Olex2.
  REM
  REM R1 = 0.1509 for 1898 Fo > 4sig(Fo) and 0.2126 for all 12932 data
  REM 315 parameters refined using n/a restraints
  REM Highest difference peak 0.69, deepest hole -0.54
  REM Mean Shift 0, Max Shift 0.000.

  REM +++ Tabular Listing of Refinement Information +++
  REM R1_all = 0.2126
  REM R1_gt = 0.1509
  REM wR_ref = 0.4319
  REM GOOF = 1.285
  REM Shift_max = 0.000
  REM Shift_mean = 0
  REM Reflections_all = 12932
  REM Reflections_gt = 1898
  REM Parameters = 315
  REM Hole = -0.54
  REM Peak = 0.69
  REM Flack = n/a

;
# start Validation Reply Form
_vrf_PLAT029_1RR_AcNB_mix        
;
PROBLEM: _diffrn_measured_fraction_theta_full value Low .      0.760 Why?  
RESPONSE: Weakly diffracting tiny crystals of the studied compound 
decayed rapidly in the synchrotron beam and the final dataset was 
obtained by combining reflections from preliminary runs for only two 
available crystals. Naturally, these runs didn't cover the the whole sphere
of the data.
;
_vrf_PLAT084_1RR_AcNB_mix        
;
PROBLEM: High wR2 Value (i.e. > 0.25) ...................       0.43 Report
RESPONSE: Weakly diffracting tiny crystals of the studied compound 
decayed rapidly in the synchrotron beam and the final dataset was 
obtained by combining reflections from preliminary runs for only two 
available crystals. The weak diffraction and decay affected the quality 
of data but nevertheless it was possible to confirm the chemical identity of the 
compound, which was the main aim of the study.
;
_vrf_PLAT340_1RR_AcNB_mix        
;
PROBLEM: Low Bond Precision on  C-C Bonds ...............     0.0124 Ang.  
RESPONSE: Weakly diffracting tiny crystals of the studied compound 
decayed rapidly in the synchrotron beam and the final dataset was 
obtained by combining reflections from preliminary runs for only two 
available crystals. The weak diffraction and decay affected the quality 
of data but nevertheless it was possible to confirm the chemical identity of the 
compound, which was the main aim of the study.
;
# end Validation Reply Form


_olex2_submission_special_instructions 'No special instructions were received'
####################################################################### 
# 
# This file contains crystal structure data downloaded from the 
# Cambridge Structural Database (CSD) hosted by the Cambridge 
# Crystallographic Data Centre (CCDC).
# 
# Full information about CCDC data access policies and citation 
# guidelines are available at http://www.ccdc.cam.ac.uk/access/V1 
# 
# Audit and citation data items may have been added by the CCDC. 
# Please retain this information to preserve the provenance of 
# this file and to allow appropriate attribution of the data. 
# 
#######################################################################

data_1RS_21srv164
_database_code_depnum_ccdc_archive 'CCDC 2222822'
loop_
_audit_author_name
_audit_author_address
'Dmitry Yufit'
;Durham University
United Kingdom
;
_audit_update_record             
;
2022-11-28 deposited with the CCDC.	2023-09-26 downloaded from the CCDC.
;
_audit_creation_date             2021-03-24
_audit_creation_method           
;
Olex2 1.3-beta
(compiled 2020.11.12 svn.r5f609507 for OlexSys, GUI svn.r6272)
;
_shelx_SHELXL_version_number     2017/1
loop_
_audit_author_email
d.s.yufit@durham.ac.uk
_chemical_name_common            ?
_chemical_name_systematic        ?
_chemical_formula_moiety         'C21 H26 N6 O4'
_chemical_formula_sum            'C21 H26 N6 O4'
_chemical_formula_weight         426.48
_chemical_melting_point          ?
loop_
_atom_type_symbol
_atom_type_description
_atom_type_scat_dispersion_real
_atom_type_scat_dispersion_imag
_atom_type_scat_source
C C 0.0033 0.0016 'International Tables Vol C Tables 4.2.6.8 and 6.1.1.4'
H H 0.0000 0.0000 'International Tables Vol C Tables 4.2.6.8 and 6.1.1.4'
N N 0.0061 0.0033 'International Tables Vol C Tables 4.2.6.8 and 6.1.1.4'
O O 0.0106 0.0060 'International Tables Vol C Tables 4.2.6.8 and 6.1.1.4'

_shelx_space_group_comment       
;
The symmetry employed for this shelxl refinement is uniquely defined
by the following loop, which should always be used as a source of
symmetry information in preference to the above space-group names.
They are only intended as comments.
;
_space_group_crystal_system      monoclinic
_space_group_IT_number           14
_space_group_name_H-M_alt        'P 1 21/c 1'
_space_group_name_Hall           '-P 2ybc'
loop_
_space_group_symop_operation_xyz
'x, y, z'
'-x, y+1/2, -z+1/2'
'-x, -y, -z'
'x, -y-1/2, z-1/2'

_cell_length_a                   14.3484(8)
_cell_length_b                   9.2167(5)
_cell_length_c                   17.5718(9)
_cell_angle_alpha                90
_cell_angle_beta                 110.049(2)
_cell_angle_gamma                90
_cell_volume                     2183.0(2)
_cell_formula_units_Z            4
_cell_measurement_reflns_used    6630
_cell_measurement_temperature    120.0
_cell_measurement_theta_max      29.45
_cell_measurement_theta_min      2.41
_shelx_estimated_absorpt_T_max   0.998
_shelx_estimated_absorpt_T_min   0.979
_exptl_absorpt_coefficient_mu    0.093
_exptl_absorpt_correction_T_max  0.7462
_exptl_absorpt_correction_T_min  0.6406
_exptl_absorpt_correction_type   multi-scan
_exptl_absorpt_process_details   
;
SADABS-2016/2 (Bruker,2016/2) was used for absorption correction.
wR2(int) was 0.1096 before and 0.0547 after correction.
The Ratio of minimum to maximum transmission is 0.8585.
The \l/2 correction factor is Not present.
;
_exptl_absorpt_special_details   ?
_exptl_crystal_colour            'clear colourless'
_exptl_crystal_colour_lustre     clear
_exptl_crystal_colour_primary    colourless
_exptl_crystal_density_diffrn    1.298
_exptl_crystal_density_meas      ?
_exptl_crystal_density_method    ?
_exptl_crystal_description       prism
_exptl_crystal_F_000             904
_exptl_crystal_size_max          0.23
_exptl_crystal_size_mid          0.19
_exptl_crystal_size_min          0.02
_exptl_transmission_factor_max   ?
_exptl_transmission_factor_min   ?
_diffrn_reflns_av_R_equivalents  0.0573
_diffrn_reflns_av_unetI/netI     0.0565
_diffrn_reflns_Laue_measured_fraction_full 0.999
_diffrn_reflns_Laue_measured_fraction_max 0.998
_diffrn_reflns_limit_h_max       19
_diffrn_reflns_limit_h_min       -19
_diffrn_reflns_limit_k_max       12
_diffrn_reflns_limit_k_min       -12
_diffrn_reflns_limit_l_max       23
_diffrn_reflns_limit_l_min       -23
_diffrn_reflns_number            25558
_diffrn_reflns_point_group_measured_fraction_full 0.999
_diffrn_reflns_point_group_measured_fraction_max 0.998
_diffrn_reflns_theta_full        25.242
_diffrn_reflns_theta_max         29.000
_diffrn_reflns_theta_min         2.412
_diffrn_ambient_temperature      120.0
_diffrn_detector                 'Bruker PHOTON III C7 MM CPAD'
_diffrn_detector_area_resol_mean 54.8
_diffrn_detector_type            'CPA sensor'
_diffrn_measured_fraction_theta_full 0.999
_diffrn_measured_fraction_theta_max 0.998
_diffrn_measurement_device       '3-circle diffractometer'
_diffrn_measurement_device_type  'Bruker D8 Venture'
_diffrn_measurement_method       '\w- and \f-scans'
_diffrn_radiation_monochromator  'focusing mirrors'
_diffrn_radiation_probe          X-ray
_diffrn_radiation_type           MoK\a
_diffrn_radiation_wavelength     0.71073
_diffrn_source                   'microfocus sealed X-ray tube'
_diffrn_source_current           1.0
_diffrn_source_power             0.05
_diffrn_source_type              'Incoatec I\mS microsource'
_diffrn_source_voltage           50.0
_diffrn_standards_number         0
_reflns_Friedel_coverage         0.000
_reflns_Friedel_fraction_full    .
_reflns_Friedel_fraction_max     .
_reflns_number_gt                3962
_reflns_number_total             5792
_reflns_special_details          
;
 Reflections were merged by SHELXL according to the crystal
 class for the calculation of statistics and refinement.
 
 _reflns_Friedel_fraction is defined as the number of unique
 Friedel pairs measured divided by the number that would be
 possible theoretically, ignoring centric projections and
 systematic absences.
;
_reflns_threshold_expression     'I > 2\s(I)'
_computing_bruker_data_scaling   'SADABS V2012/1 (Bruker AXS Inc.)'
_computing_cell_refinement       'SAINT V8.40B (Bruker AXS, 2016)'
_computing_data_collection       'APEX3 v.2017.3_0 (Bruker AXS, 2017)'
_computing_data_reduction        'SAINT V8.40B (Bruker AXS, 2016)'
_computing_molecular_graphics    'Olex2 1.3-beta (Dolomanov et al., 2009)'
_computing_publication_material  'Olex2 1.3-beta (Dolomanov et al., 2009)'
_computing_structure_refinement  'SHELXL 2017/1 (Sheldrick, 2015)'
_computing_structure_solution    'XS  (Sheldrick, 2008)'
_refine_diff_density_max         0.248
_refine_diff_density_min         -0.275
_refine_diff_density_rms         0.054
_refine_ls_extinction_coef       .
_refine_ls_extinction_method     none
_refine_ls_goodness_of_fit_ref   1.066
_refine_ls_hydrogen_treatment    mixed
_refine_ls_matrix_type           full
_refine_ls_number_parameters     306
_refine_ls_number_reflns         5792
_refine_ls_number_restraints     0
_refine_ls_R_factor_all          0.0932
_refine_ls_R_factor_gt           0.0575
_refine_ls_restrained_S_all      1.066
_refine_ls_shift/su_max          0.000
_refine_ls_shift/su_mean         0.000
_refine_ls_structure_factor_coef Fsqd
_refine_ls_weighting_details     
'w=1/[\s^2^(Fo^2^)+(0.0364P)^2^+1.2397P] where P=(Fo^2^+2Fc^2^)/3'
_refine_ls_weighting_scheme      calc
_refine_ls_wR_factor_gt          0.1122
_refine_ls_wR_factor_ref         0.1256
_refine_special_details          ?
_olex2_refinement_description    
;
1. Fixed Uiso
 At 1.2 times of:
  All C(H) groups, All C(H,H) groups
 At 1.5 times of:
  All C(H,H,H) groups
2.a Ternary CH refined with riding coordinates:
 C1(H1A), C14(H14)
2.b Secondary CH2 refined with riding coordinates:
 C11(H11A,H11B)
2.c Aromatic/amide H refined with riding coordinates:
 C3(H3A), C4(H4A), C5(H5A), C6(H6A), C7(H7), C16(H16), C17(H17), C18(H18),
 C19(H19), C20(H20)
2.d Idealised Me refined as rotating group:
 C8(H8A,H8B,H8C), C21(H21A,H21B,H21C)
;
_atom_sites_solution_hydrogens   mixed
_atom_sites_solution_primary     direct
_atom_sites_solution_secondary   ?
loop_
_atom_site_label
_atom_site_type_symbol
_atom_site_fract_x
_atom_site_fract_y
_atom_site_fract_z
_atom_site_U_iso_or_equiv
_atom_site_adp_type
_atom_site_occupancy
_atom_site_site_symmetry_order
_atom_site_calc_flag
_atom_site_refinement_flags_posn
_atom_site_refinement_flags_adp
_atom_site_refinement_flags_occupancy
_atom_site_disorder_assembly
_atom_site_disorder_group
O1 O 0.47617(10) 0.41200(13) 0.30611(7) 0.0216(3) Uani 1 1 d . . . . .
O2 O 0.29784(10) 0.79804(14) 0.34560(8) 0.0254(3) Uani 1 1 d . . . . .
O3 O 0.52066(10) 0.91294(13) 0.43588(7) 0.0214(3) Uani 1 1 d . . . . .
O4 O 0.71038(10) 1.07312(14) 0.39452(7) 0.0242(3) Uani 1 1 d . . . . .
N1 N 0.51975(12) 0.60608(17) 0.39189(9) 0.0199(3) Uani 1 1 d . . . . .
N2 N 0.39477(12) 0.62412(16) 0.26769(9) 0.0211(3) Uani 1 1 d . . . . .
N3 N 0.40032(12) 0.77517(16) 0.27247(9) 0.0196(3) Uani 1 1 d . . . . .
N4 N 0.53067(11) 1.14805(17) 0.40322(9) 0.0194(3) Uani 1 1 d . . . . .
N5 N 0.61908(12) 1.16871(16) 0.46710(9) 0.0197(3) Uani 1 1 d . . . . .
N6 N 0.77995(13) 1.0933(2) 0.53116(10) 0.0285(4) Uani 1 1 d . . . . .
C1 C 0.61600(13) 0.5476(2) 0.44222(11) 0.0221(4) Uani 1 1 d . . . . .
H1A H 0.609547 0.439920 0.445428 0.027 Uiso 1 1 calc R U . . .
C2 C 0.69374(14) 0.5794(2) 0.40366(11) 0.0235(4) Uani 1 1 d . . . . .
C3 C 0.70341(15) 0.7178(2) 0.37525(13) 0.0276(4) Uani 1 1 d . . . . .
H3A H 0.662735 0.794627 0.381958 0.033 Uiso 1 1 calc R U . . .
C4 C 0.77181(16) 0.7442(2) 0.33737(14) 0.0351(5) Uani 1 1 d . . . . .
H4A H 0.776999 0.838620 0.317516 0.042 Uiso 1 1 calc R U . . .
C5 C 0.83260(16) 0.6345(3) 0.32814(14) 0.0373(5) Uani 1 1 d . . . . .
H5A H 0.879523 0.653307 0.302158 0.045 Uiso 1 1 calc R U . . .
C6 C 0.82473(16) 0.4972(3) 0.35694(15) 0.0385(5) Uani 1 1 d . . . . .
H6A H 0.866823 0.421434 0.351354 0.046 Uiso 1 1 calc R U . . .
C7 C 0.75508(15) 0.4700(2) 0.39412(13) 0.0319(5) Uani 1 1 d . . . . .
H7 H 0.749496 0.375125 0.413234 0.038 Uiso 1 1 calc R U . . .
C8 C 0.64292(15) 0.6095(2) 0.52755(12) 0.0294(4) Uani 1 1 d . . . . .
H8A H 0.649202 0.715238 0.525615 0.044 Uiso 1 1 calc R U . . .
H8B H 0.706084 0.568014 0.562214 0.044 Uiso 1 1 calc R U . . .
H8C H 0.590767 0.585180 0.549649 0.044 Uiso 1 1 calc R U . . .
C9 C 0.46612(13) 0.54220(19) 0.32183(10) 0.0179(4) Uani 1 1 d . . . . .
C10 C 0.35378(13) 0.85178(19) 0.31397(10) 0.0194(4) Uani 1 1 d . . . . .
C11 C 0.38518(14) 1.01041(19) 0.32467(11) 0.0212(4) Uani 1 1 d . . . . .
H11A H 0.390709 1.048983 0.273809 0.025 Uiso 1 1 calc R U . . .
H11B H 0.335472 1.068844 0.338707 0.025 Uiso 1 1 calc R U . . .
C12 C 0.48497(14) 1.01817(19) 0.39244(10) 0.0189(4) Uani 1 1 d . . . . .
C13 C 0.70440(14) 1.10689(19) 0.46036(11) 0.0202(4) Uani 1 1 d . . . . .
C14 C 0.88152(15) 1.0643(2) 0.53330(13) 0.0324(5) Uani 1 1 d . . . . .
H14 H 0.875742 1.017057 0.480643 0.039 Uiso 1 1 calc R U . . .
C15 C 0.93146(15) 0.9551(2) 0.59962(12) 0.0292(4) Uani 1 1 d . . . . .
C16 C 1.02629(16) 0.9735(3) 0.65430(13) 0.0379(5) Uani 1 1 d . . . . .
H16 H 1.061094 1.060535 0.652858 0.045 Uiso 1 1 calc R U . . .
C17 C 1.07197(19) 0.8686(3) 0.71112(14) 0.0432(6) Uani 1 1 d . . . . .
H17 H 1.137331 0.884202 0.747904 0.052 Uiso 1 1 calc R U . . .
C18 C 1.02331(19) 0.7421(3) 0.71459(15) 0.0445(6) Uani 1 1 d . . . . .
H18 H 1.054320 0.670324 0.753926 0.053 Uiso 1 1 calc R U . . .
C19 C 0.9285(2) 0.7202(3) 0.66014(17) 0.0528(7) Uani 1 1 d . . . . .
H19 H 0.894258 0.632744 0.661817 0.063 Uiso 1 1 calc R U . . .
C20 C 0.88336(18) 0.8259(3) 0.60296(16) 0.0455(6) Uani 1 1 d . . . . .
H20 H 0.818467 0.809455 0.565547 0.055 Uiso 1 1 calc R U . . .
C21 C 0.93804(18) 1.2039(3) 0.53746(16) 0.0475(6) Uani 1 1 d . . . . .
H21A H 0.903226 1.264273 0.490379 0.071 Uiso 1 1 calc R U . . .
H21B H 1.004876 1.181906 0.537495 0.071 Uiso 1 1 calc R U . . .
H21C H 0.942713 1.256119 0.587216 0.071 Uiso 1 1 calc R U . . .
H1 H 0.5116(16) 0.697(2) 0.3973(12) 0.029(6) Uiso 1 1 d . . . . .
H2 H 0.3647(15) 0.588(2) 0.2180(13) 0.028(6) Uiso 1 1 d . . . . .
H3 H 0.4359(17) 0.816(3) 0.2496(14) 0.041(7) Uiso 1 1 d . . . . .
H4 H 0.5039(15) 1.221(2) 0.3713(13) 0.026(6) Uiso 1 1 d . . . . .
H5 H 0.6140(15) 1.167(2) 0.5119(13) 0.027(6) Uiso 1 1 d . . . . .
H6 H 0.7689(17) 1.123(3) 0.5701(15) 0.037(7) Uiso 1 1 d . . . . .

loop_
_atom_site_aniso_label
_atom_site_aniso_U_11
_atom_site_aniso_U_22
_atom_site_aniso_U_33
_atom_site_aniso_U_23
_atom_site_aniso_U_13
_atom_site_aniso_U_12
O1 0.0329(7) 0.0127(6) 0.0221(6) -0.0004(5) 0.0131(6) 0.0010(5)
O2 0.0306(7) 0.0244(7) 0.0253(7) -0.0034(6) 0.0151(6) -0.0048(6)
O3 0.0319(7) 0.0130(6) 0.0194(6) 0.0007(5) 0.0091(5) 0.0007(5)
O4 0.0316(7) 0.0244(7) 0.0167(6) -0.0020(5) 0.0084(5) 0.0004(6)
N1 0.0250(8) 0.0130(8) 0.0205(8) -0.0007(6) 0.0062(6) 0.0006(6)
N2 0.0344(9) 0.0113(7) 0.0164(8) -0.0016(6) 0.0069(7) 0.0004(6)
N3 0.0303(9) 0.0123(7) 0.0189(8) 0.0008(6) 0.0120(7) 0.0005(6)
N4 0.0251(8) 0.0141(7) 0.0171(8) 0.0029(6) 0.0050(6) -0.0006(6)
N5 0.0283(8) 0.0174(8) 0.0134(8) -0.0015(6) 0.0071(6) -0.0017(6)
N6 0.0288(9) 0.0398(11) 0.0166(8) -0.0026(8) 0.0073(7) 0.0016(8)
C1 0.0230(9) 0.0150(9) 0.0264(10) 0.0028(7) 0.0059(8) 0.0003(7)
C2 0.0246(10) 0.0197(9) 0.0251(10) -0.0039(8) 0.0071(8) -0.0023(8)
C3 0.0295(11) 0.0176(9) 0.0391(12) -0.0027(8) 0.0160(9) -0.0015(8)
C4 0.0378(12) 0.0266(11) 0.0449(13) -0.0009(10) 0.0195(11) -0.0070(9)
C5 0.0323(12) 0.0436(14) 0.0411(13) -0.0058(10) 0.0189(10) -0.0066(10)
C6 0.0310(12) 0.0343(13) 0.0535(15) -0.0038(11) 0.0187(11) 0.0067(10)
C7 0.0314(11) 0.0215(10) 0.0434(13) 0.0027(9) 0.0135(10) 0.0037(9)
C8 0.0306(11) 0.0308(11) 0.0250(10) 0.0031(9) 0.0071(8) -0.0017(9)
C9 0.0253(9) 0.0139(8) 0.0184(9) 0.0016(7) 0.0124(7) -0.0015(7)
C10 0.0246(9) 0.0168(9) 0.0158(8) 0.0001(7) 0.0057(7) 0.0000(7)
C11 0.0262(9) 0.0147(9) 0.0239(9) -0.0003(7) 0.0102(8) 0.0022(7)
C12 0.0268(9) 0.0156(9) 0.0178(9) -0.0018(7) 0.0120(7) 0.0012(7)
C13 0.0272(10) 0.0136(8) 0.0197(9) -0.0003(7) 0.0079(8) -0.0024(7)
C14 0.0269(11) 0.0426(13) 0.0264(10) 0.0012(9) 0.0074(9) 0.0015(9)
C15 0.0289(10) 0.0329(11) 0.0270(10) -0.0006(8) 0.0112(8) 0.0025(9)
C16 0.0344(12) 0.0346(12) 0.0369(13) -0.0009(10) 0.0022(10) -0.0004(10)
C17 0.0421(13) 0.0427(14) 0.0377(13) 0.0009(11) 0.0045(11) 0.0121(11)
C18 0.0507(15) 0.0464(15) 0.0408(14) 0.0103(11) 0.0214(12) 0.0185(12)
C19 0.0566(17) 0.0434(15) 0.0625(18) 0.0132(13) 0.0256(14) -0.0025(13)
C20 0.0371(13) 0.0478(15) 0.0485(15) 0.0063(12) 0.0106(11) -0.0083(11)
C21 0.0352(13) 0.0496(15) 0.0546(16) 0.0191(12) 0.0114(12) 0.0024(12)

_geom_special_details            
;
 All esds (except the esd in the dihedral angle between two l.s. planes)
 are estimated using the full covariance matrix.  The cell esds are taken
 into account individually in the estimation of esds in distances, angles
 and torsion angles; correlations between esds in cell parameters are only
 used when they are defined by crystal symmetry.  An approximate (isotropic)
 treatment of cell esds is used for estimating esds involving l.s. planes.
;
loop_
_geom_bond_atom_site_label_1
_geom_bond_atom_site_label_2
_geom_bond_distance
_geom_bond_site_symmetry_2
_geom_bond_publ_flag
O1 C9 1.251(2) . ?
O2 C10 1.227(2) . ?
O3 C12 1.232(2) . ?
O4 C13 1.229(2) . ?
N1 C1 1.464(2) . ?
N1 C9 1.343(2) . ?
N1 H1 0.86(2) . ?
N2 N3 1.395(2) . ?
N2 C9 1.362(2) . ?
N2 H2 0.89(2) . ?
N3 C10 1.345(2) . ?
N3 H3 0.84(2) . ?
N4 N5 1.389(2) . ?
N4 C12 1.347(2) . ?
N4 H4 0.87(2) . ?
N5 C13 1.392(2) . ?
N5 H5 0.82(2) . ?
N6 C13 1.347(2) . ?
N6 C14 1.469(3) . ?
N6 H6 0.80(2) . ?
C1 H1A 1.0000 . ?
C1 C2 1.519(3) . ?
C1 C8 1.525(3) . ?
C2 C3 1.394(3) . ?
C2 C7 1.386(3) . ?
C3 H3A 0.9500 . ?
C3 C4 1.383(3) . ?
C4 H4A 0.9500 . ?
C4 C5 1.381(3) . ?
C5 H5A 0.9500 . ?
C5 C6 1.382(3) . ?
C6 H6A 0.9500 . ?
C6 C7 1.391(3) . ?
C7 H7 0.9500 . ?
C8 H8A 0.9800 . ?
C8 H8B 0.9800 . ?
C8 H8C 0.9800 . ?
C10 C11 1.522(2) . ?
C11 H11A 0.9900 . ?
C11 H11B 0.9900 . ?
C11 C12 1.518(3) . ?
C14 H14 1.0000 . ?
C14 C15 1.520(3) . ?
C14 C21 1.509(3) . ?
C15 C16 1.381(3) . ?
C15 C20 1.388(3) . ?
C16 H16 0.9500 . ?
C16 C17 1.383(3) . ?
C17 H17 0.9500 . ?
C17 C18 1.371(3) . ?
C18 H18 0.9500 . ?
C18 C19 1.383(4) . ?
C19 H19 0.9500 . ?
C19 C20 1.390(4) . ?
C20 H20 0.9500 . ?
C21 H21A 0.9800 . ?
C21 H21B 0.9800 . ?
C21 H21C 0.9800 . ?

loop_
_geom_angle_atom_site_label_1
_geom_angle_atom_site_label_2
_geom_angle_atom_site_label_3
_geom_angle
_geom_angle_site_symmetry_1
_geom_angle_site_symmetry_3
_geom_angle_publ_flag
C1 N1 H1 115.4(14) . . ?
C9 N1 C1 121.17(15) . . ?
C9 N1 H1 118.3(14) . . ?
N3 N2 H2 115.2(14) . . ?
C9 N2 N3 119.82(15) . . ?
C9 N2 H2 118.2(14) . . ?
N2 N3 H3 116.8(17) . . ?
C10 N3 N2 121.83(16) . . ?
C10 N3 H3 121.3(17) . . ?
N5 N4 H4 119.4(14) . . ?
C12 N4 N5 120.08(15) . . ?
C12 N4 H4 120.4(14) . . ?
N4 N5 C13 117.48(15) . . ?
N4 N5 H5 114.7(15) . . ?
C13 N5 H5 116.7(15) . . ?
C13 N6 C14 121.18(16) . . ?
C13 N6 H6 115.0(17) . . ?
C14 N6 H6 121.7(17) . . ?
N1 C1 H1A 108.2 . . ?
N1 C1 C2 110.15(15) . . ?
N1 C1 C8 108.94(15) . . ?
C2 C1 H1A 108.2 . . ?
C2 C1 C8 112.89(15) . . ?
C8 C1 H1A 108.2 . . ?
C3 C2 C1 120.99(17) . . ?
C7 C2 C1 120.49(17) . . ?
C7 C2 C3 118.50(18) . . ?
C2 C3 H3A 119.8 . . ?
C4 C3 C2 120.47(19) . . ?
C4 C3 H3A 119.8 . . ?
C3 C4 H4A 119.7 . . ?
C5 C4 C3 120.6(2) . . ?
C5 C4 H4A 119.7 . . ?
C4 C5 H5A 120.2 . . ?
C4 C5 C6 119.6(2) . . ?
C6 C5 H5A 120.2 . . ?
C5 C6 H6A 120.0 . . ?
C5 C6 C7 119.9(2) . . ?
C7 C6 H6A 120.0 . . ?
C2 C7 C6 120.9(2) . . ?
C2 C7 H7 119.5 . . ?
C6 C7 H7 119.5 . . ?
C1 C8 H8A 109.5 . . ?
C1 C8 H8B 109.5 . . ?
C1 C8 H8C 109.5 . . ?
H8A C8 H8B 109.5 . . ?
H8A C8 H8C 109.5 . . ?
H8B C8 H8C 109.5 . . ?
O1 C9 N1 123.34(17) . . ?
O1 C9 N2 119.58(16) . . ?
N1 C9 N2 117.02(16) . . ?
O2 C10 N3 123.86(17) . . ?
O2 C10 C11 122.94(16) . . ?
N3 C10 C11 112.96(16) . . ?
C10 C11 H11A 110.2 . . ?
C10 C11 H11B 110.2 . . ?
H11A C11 H11B 108.5 . . ?
C12 C11 C10 107.56(15) . . ?
C12 C11 H11A 110.2 . . ?
C12 C11 H11B 110.2 . . ?
O3 C12 N4 122.26(17) . . ?
O3 C12 C11 121.94(16) . . ?
N4 C12 C11 115.79(15) . . ?
O4 C13 N5 122.07(17) . . ?
O4 C13 N6 123.51(18) . . ?
N6 C13 N5 114.36(16) . . ?
N6 C14 H14 106.8 . . ?
N6 C14 C15 110.05(17) . . ?
N6 C14 C21 110.96(19) . . ?
C15 C14 H14 106.8 . . ?
C21 C14 H14 106.8 . . ?
C21 C14 C15 115.01(18) . . ?
C16 C15 C14 123.0(2) . . ?
C16 C15 C20 117.5(2) . . ?
C20 C15 C14 119.3(2) . . ?
C15 C16 H16 119.1 . . ?
C15 C16 C17 121.8(2) . . ?
C17 C16 H16 119.1 . . ?
C16 C17 H17 119.9 . . ?
C18 C17 C16 120.3(2) . . ?
C18 C17 H17 119.9 . . ?
C17 C18 H18 120.4 . . ?
C17 C18 C19 119.2(2) . . ?
C19 C18 H18 120.4 . . ?
C18 C19 H19 119.9 . . ?
C18 C19 C20 120.1(2) . . ?
C20 C19 H19 119.9 . . ?
C15 C20 C19 121.1(2) . . ?
C15 C20 H20 119.4 . . ?
C19 C20 H20 119.4 . . ?
C14 C21 H21A 109.5 . . ?
C14 C21 H21B 109.5 . . ?
C14 C21 H21C 109.5 . . ?
H21A C21 H21B 109.5 . . ?
H21A C21 H21C 109.5 . . ?
H21B C21 H21C 109.5 . . ?

loop_
_geom_hbond_atom_site_label_D
_geom_hbond_atom_site_label_H
_geom_hbond_atom_site_label_A
_geom_hbond_distance_DH
_geom_hbond_distance_HA
_geom_hbond_distance_DA
_geom_hbond_angle_DHA
_geom_hbond_site_symmetry_A
_geom_hbond_publ_flag
N1 H1 O3 0.86(2) 2.09(2) 2.931(2) 166(2) . yes
N2 H2 O4 0.89(2) 1.90(2) 2.770(2) 162(2) 2_645 yes
N3 H3 O1 0.84(2) 2.04(2) 2.884(2) 179(2) 2_655 yes
N4 H4 O1 0.87(2) 2.06(2) 2.920(2) 165.8(19) 1_565 yes
N5 H5 O2 0.82(2) 2.41(2) 3.107(2) 144.4(19) 3_676 yes
N5 H5 O3 0.82(2) 2.52(2) 3.136(2) 133.7(18) 3_676 yes
N6 H6 O2 0.80(2) 2.15(2) 2.932(2) 166(2) 3_676 yes

loop_
_geom_torsion_atom_site_label_1
_geom_torsion_atom_site_label_2
_geom_torsion_atom_site_label_3
_geom_torsion_atom_site_label_4
_geom_torsion
_geom_torsion_site_symmetry_1
_geom_torsion_site_symmetry_2
_geom_torsion_site_symmetry_3
_geom_torsion_site_symmetry_4
_geom_torsion_publ_flag
N1 C9 N2 N3 21.1(2) . . . . ?
N2 N3 C10 O2 -5.4(3) . . . . ?
N3 N2 C9 O1 -161.74(16) . . . . ?
N4 N5 C13 O4 21.1(2) . . . . ?
N5 N4 C12 O3 -2.8(3) . . . . ?
N6 C13 N5 N4 -161.50(16) . . . . ?
C1 N1 C9 O1 22.4(3) . . . . ?
C1 N1 C9 N2 -160.50(16) . . . . ?
C2 C1 N1 C9 73.7(2) . . . . ?
C3 C2 C1 N1 47.7(2) . . . . ?
C3 C2 C1 C8 -74.3(2) . . . . ?
C7 C2 C1 N1 -130.64(19) . . . . ?
C7 C2 C1 C8 107.3(2) . . . . ?
C8 C1 N1 C9 -161.93(16) . . . . ?
C9 N2 N3 C10 -93.4(2) . . . . ?
C10 C11 C12 O3 -10.1(2) . . . . ?
C10 C11 C12 N4 171.46(15) . . . . ?
C11 C10 N3 N2 169.12(15) . . . . ?
C11 C12 N4 N5 175.68(15) . . . . ?
C12 N4 N5 C13 74.3(2) . . . . ?
C12 C11 C10 O2 96.3(2) . . . . ?
C12 C11 C10 N3 -78.32(19) . . . . ?
C14 N6 C13 O4 12.5(3) . . . . ?
C14 N6 C13 N5 -164.90(17) . . . . ?
C15 C14 N6 C13 -139.43(19) . . . . ?
C16 C15 C14 N6 -133.3(2) . . . . ?
C16 C15 C14 C21 -7.2(3) . . . . ?
C20 C15 C14 N6 51.1(3) . . . . ?
C20 C15 C14 C21 177.3(2) . . . . ?
C21 C14 N6 C13 92.1(2) . . . . ?

_iucr_refine_instructions_details 
;
TITL 21srv164 in P21/c #14
REM reset to P21/c #14
CELL 0.71073 14.3484 9.2167 17.5718 90 110.0493 90
ZERR 4 0.0008 0.0005 0.0009 0 0.002 0
LATT 1
SYMM -X,0.5+Y,0.5-Z
SFAC C H N O
UNIT 84 104 24 16
EQIV $1 1-X,-0.5+Y,0.5-Z
EQIV $2 1-X,0.5+Y,0.5-Z
EQIV $3 +X,1+Y,+Z
EQIV $4 1-X,2-Y,1-Z

L.S. 9
PLAN  5
SIZE 0.02 0.19 0.23
TEMP -153.15
HTAB N1 O3
HTAB N2 O4_$1
HTAB N3 O1_$2
HTAB N4 O1_$3
HTAB N6 O2_$4
HTAB N5 O2_$4
HTAB N5 O3_$4
CONF C3 C2 C1 N1
CONF C3 C2 C1 C8
CONF C7 C2 C1 N1
CONF C7 C2 C1 C8
CONF C2 C1 N1 C9
CONF C8 C1 N1 C9
CONF C1 N1 C9 O1
CONF C1 N1 C9 N2
CONF N3 N2 C9 O1
CONF N1 C9 N2 N3
CONF C9 N2 N3 C10
CONF N2 N3 C10 O2
CONF C11 C10 N3 N2
CONF C12 C11 C10 O2
CONF C12 C11 C10 N3
CONF C10 C11 C12 O3
CONF C10 C11 C12 N4
CONF N5 N4 C12 O3
CONF C11 C12 N4 N5
CONF C12 N4 N5 C13
CONF N4 N5 C13 O4
CONF N6 C13 N5 N4
CONF C14 N6 C13 O4
CONF C14 N6 C13 N5
CONF C15 C14 N6 C13
CONF C21 C14 N6 C13
CONF C16 C15 C14 N6
CONF C16 C15 C14 C21
CONF C20 C15 C14 N6
CONF C20 C15 C14 C21
BOND $h
fmap 2 53
acta 
OMIT -2 58
OMIT 1 0 0
WGHT 0.0364 1.2397
FVAR 0.14438
REM <olex2.extras>
REM <HklSrc "%.\\21srv164.hkl">
REM </olex2.extras>

O1    4     0.47617  0.41200  0.30611  11.00000  0.03289  0.01268  0.02212 =
 -0.00042  0.01309  0.00103 
O2    4     0.29784  0.79804  0.34561  11.00000  0.03065  0.02441  0.02533 =
 -0.00340  0.01514 -0.00478 
O3    4     0.52066  0.91294  0.43588  11.00000  0.03188  0.01297  0.01945 =
 0.00070  0.00909  0.00074 
O4    4     0.71038  1.07312  0.39452  11.00000  0.03156  0.02440  0.01672 =
 -0.00203  0.00841  0.00036 
N1    3     0.51975  0.60608  0.39189  11.00000  0.02501  0.01300  0.02048 =
 -0.00066  0.00620  0.00062 
N2    3     0.39477  0.62412  0.26769  11.00000  0.03443  0.01126  0.01635 =
 -0.00159  0.00692  0.00040 
N3    3     0.40032  0.77517  0.27247  11.00000  0.03028  0.01234  0.01892 =
 0.00084  0.01202  0.00049 
N4    3     0.53067  1.14805  0.40322  11.00000  0.02515  0.01413  0.01705 =
 0.00293  0.00501 -0.00061 
N5    3     0.61908  1.16871  0.46710  11.00000  0.02834  0.01739  0.01340 =
 -0.00149  0.00712 -0.00171 
N6    3     0.77995  1.09333  0.53116  11.00000  0.02877  0.03984  0.01656 =
 -0.00259  0.00731  0.00159 
C1    1     0.61600  0.54758  0.44222  11.00000  0.02301  0.01497  0.02641 =
 0.00277  0.00586  0.00030 
AFIX 13
H1a   2     0.60955  0.43992  0.44543  11.00000 -1.20000 
AFIX 0
C2    1     0.69374  0.57941  0.40366  11.00000  0.02460  0.01965  0.02510 =
 -0.00390  0.00712 -0.00230 
C3    1     0.70341  0.71785  0.37525  11.00000  0.02954  0.01757  0.03909 =
 -0.00273  0.01599 -0.00149 
AFIX 43
H3a   2     0.66273  0.79463  0.38196  11.00000 -1.20000 
AFIX 0
C4    1     0.77180  0.74419  0.33737  11.00000  0.03784  0.02661  0.04490 =
 -0.00092  0.01952 -0.00700 
AFIX 43
H4a   2     0.77700  0.83862  0.31752  11.00000 -1.20000 
AFIX 0
C5    1     0.83260  0.63451  0.32814  11.00000  0.03226  0.04362  0.04108 =
 -0.00584  0.01893 -0.00658 
AFIX 43
H5a   2     0.87952  0.65331  0.30216  11.00000 -1.20000 
AFIX 0
C6    1     0.82473  0.49718  0.35694  11.00000  0.03102  0.03426  0.05347 =
 -0.00385  0.01869  0.00665 
AFIX 43
H6a   2     0.86682  0.42143  0.35135  11.00000 -1.20000 
AFIX 0
C7    1     0.75508  0.47001  0.39412  11.00000  0.03140  0.02152  0.04342 =
 0.00273  0.01349  0.00366 
AFIX 43
H7    2     0.74950  0.37512  0.41323  11.00000 -1.20000 
AFIX 0
C8    1     0.64292  0.60954  0.52755  11.00000  0.03063  0.03078  0.02496 =
 0.00308  0.00709 -0.00169 
AFIX 137
H8a   2     0.64920  0.71524  0.52562  11.00000 -1.50000 
H8b   2     0.70608  0.56801  0.56221  11.00000 -1.50000 
H8c   2     0.59077  0.58518  0.54965  11.00000 -1.50000 
AFIX 0
C9    1     0.46612  0.54220  0.32183  11.00000  0.02526  0.01393  0.01839 =
 0.00163  0.01239 -0.00153 
C10   1     0.35378  0.85178  0.31397  11.00000  0.02459  0.01683  0.01581 =
 0.00011  0.00570  0.00005 
C11   1     0.38518  1.01041  0.32467  11.00000  0.02620  0.01475  0.02386 =
 -0.00034  0.01015  0.00219 
AFIX 23
H11a  2     0.39071  1.04898  0.27381  11.00000 -1.20000 
H11b  2     0.33547  1.06884  0.33871  11.00000 -1.20000 
AFIX 0
C12   1     0.48497  1.01817  0.39244  11.00000  0.02680  0.01556  0.01778 =
 -0.00183  0.01205  0.00125 
C13   1     0.70440  1.10689  0.46036  11.00000  0.02724  0.01360  0.01974 =
 -0.00028  0.00788 -0.00244 
C14   1     0.88152  1.06430  0.53330  11.00000  0.02686  0.04258  0.02640 =
 0.00116  0.00741  0.00151 
AFIX 13
H14   2     0.87574  1.01706  0.48064  11.00000 -1.20000 
AFIX 0
C15   1     0.93146  0.95512  0.59962  11.00000  0.02894  0.03291  0.02702 =
 -0.00058  0.01123  0.00248 
C16   1     1.02629  0.97348  0.65431  11.00000  0.03441  0.03455  0.03689 =
 -0.00094  0.00219 -0.00039 
AFIX 43
H16   2     1.06109  1.06054  0.65286  11.00000 -1.20000 
AFIX 0
C17   1     1.07197  0.86856  0.71113  11.00000  0.04213  0.04271  0.03772 =
 0.00088  0.00452  0.01213 
AFIX 43
H17   2     1.13733  0.88420  0.74790  11.00000 -1.20000 
AFIX 0
C18   1     1.02331  0.74210  0.71459  11.00000  0.05067  0.04645  0.04080 =
 0.01029  0.02140  0.01851 
AFIX 43
H18   2     1.05432  0.67032  0.75393  11.00000 -1.20000 
AFIX 0
C19   1     0.92854  0.72020  0.66014  11.00000  0.05659  0.04342  0.06249 =
 0.01324  0.02560 -0.00253 
AFIX 43
H19   2     0.89426  0.63274  0.66182  11.00000 -1.20000 
AFIX 0
C20   1     0.88336  0.82593  0.60296  11.00000  0.03706  0.04783  0.04850 =
 0.00628  0.01058 -0.00835 
AFIX 43
H20   2     0.81847  0.80946  0.56555  11.00000 -1.20000 
AFIX 0
C21   1     0.93804  1.20389  0.53746  11.00000  0.03518  0.04956  0.05458 =
 0.01910  0.01140  0.00236 
AFIX 137
H21a  2     0.90323  1.26427  0.49038  11.00000 -1.50000 
H21b  2     1.00488  1.18191  0.53749  11.00000 -1.50000 
H21c  2     0.94271  1.25612  0.58722  11.00000 -1.50000 
AFIX 0
H1    2     0.51162  0.69711  0.39729  11.00000  0.02889 
H2    2     0.36467  0.58820  0.21798  11.00000  0.02788 
H3    2     0.43593  0.81610  0.24965  11.00000  0.04109 
H4    2     0.50387  1.22095  0.37134  11.00000  0.02596 
H5    2     0.61397  1.16737  0.51188  11.00000  0.02690 
H6    2     0.76887  1.12344  0.57014  11.00000  0.03703 
HKLF 4

END
;

_olex2_submission_special_instructions 'No special instructions were received'
####################################################################### 
# 
# This file contains crystal structure data downloaded from the 
# Cambridge Structural Database (CSD) hosted by the Cambridge 
# Crystallographic Data Centre (CCDC).
# 
# Full information about CCDC data access policies and citation 
# guidelines are available at http://www.ccdc.cam.ac.uk/access/V1 
# 
# Audit and citation data items may have been added by the CCDC. 
# Please retain this information to preserve the provenance of 
# this file and to allow appropriate attribution of the data. 
# 
#######################################################################

data_1RR_DH_19srv179
_database_code_depnum_ccdc_archive 'CCDC 2222823'
loop_
_audit_author_name
_audit_author_address
'Dmitry Yufit'
;Durham University
United Kingdom
;
_audit_update_record             
;
2022-11-28 deposited with the CCDC.	2023-09-26 downloaded from the CCDC.
;
_audit_creation_date             2019-05-15
_audit_creation_method           
;
Olex2 1.2-beta
(compiled 2018.05.29 svn.r3508 for OlexSys, GUI svn.r5506)
;
_shelx_SHELXL_version_number     2017/1
loop_
_audit_author_email
d.s.yufit@durham.ac.uk
_chemical_name_common            ?
_chemical_name_systematic        ?
_chemical_formula_moiety         'C21 H26 N6 O4, 2(H2 O)'
_chemical_formula_sum            'C21 H30 N6 O6'
_chemical_formula_weight         462.51
_chemical_absolute_configuration unk
_chemical_melting_point          ?
loop_
_atom_type_symbol
_atom_type_description
_atom_type_scat_dispersion_real
_atom_type_scat_dispersion_imag
_atom_type_scat_source
C C 0.0032 0.0015 'International Tables Vol C Tables 4.2.6.8 and 6.1.1.4'
H H 0.0000 0.0000 'International Tables Vol C Tables 4.2.6.8 and 6.1.1.4'
N N 0.0060 0.0030 'International Tables Vol C Tables 4.2.6.8 and 6.1.1.4'
O O 0.0108 0.0057 'International Tables Vol C Tables 4.2.6.8 and 6.1.1.4'

_shelx_space_group_comment       
;
The symmetry employed for this shelxl refinement is uniquely defined
by the following loop, which should always be used as a source of
symmetry information in preference to the above space-group names.
They are only intended as comments.
;
_space_group_crystal_system      monoclinic
_space_group_IT_number           4
_space_group_name_H-M_alt        'P 1 21 1'
_space_group_name_Hall           'P 2yb'
loop_
_space_group_symop_operation_xyz
'x, y, z'
'-x, y+1/2, -z'

_cell_length_a                   11.300(3)
_cell_length_b                   4.5408(11)
_cell_length_c                   21.909(5)
_cell_angle_alpha                90
_cell_angle_beta                 90.897(7)
_cell_angle_gamma                90
_cell_volume                     1124.1(5)
_cell_formula_units_Z            2
_cell_measurement_reflns_used    2808
_cell_measurement_temperature    100.0
_cell_measurement_theta_max      24.15
_cell_measurement_theta_min      2.49
_shelx_estimated_absorpt_T_max   1.000
_shelx_estimated_absorpt_T_min   0.983
_exptl_absorpt_coefficient_mu    0.096
_exptl_absorpt_correction_T_max  1.0000
_exptl_absorpt_correction_T_min  0.5207
_exptl_absorpt_correction_type   multi-scan
_exptl_absorpt_process_details   
;
'SADABS-2016/2 (Bruker,2016/2) was used for absorption correction. 
wR2(int) was 0.1353 before and 0.0469 after correction. 
The Ratio of minimum to maximum transmission is 0.4009. 
The \l/2 correction factor is Not present.'
;
_exptl_absorpt_special_details   ?
_exptl_crystal_colour            'clear colourless'
_exptl_crystal_colour_lustre     clear
_exptl_crystal_colour_primary    colourless
_exptl_crystal_density_diffrn    1.366
_exptl_crystal_density_meas      ?
_exptl_crystal_density_method    ?
_exptl_crystal_description       needle
_exptl_crystal_F_000             492
_exptl_crystal_size_max          0.175
_exptl_crystal_size_mid          0.012
_exptl_crystal_size_min          0.005
_exptl_transmission_factor_max   1.0000
_exptl_transmission_factor_min   0.5207
_diffrn_reflns_av_R_equivalents  0.0846
_diffrn_reflns_av_unetI/netI     0.2213
_diffrn_reflns_Laue_measured_fraction_full 0.999
_diffrn_reflns_Laue_measured_fraction_max 0.969
_diffrn_reflns_limit_h_max       14
_diffrn_reflns_limit_h_min       -14
_diffrn_reflns_limit_k_max       5
_diffrn_reflns_limit_k_min       -5
_diffrn_reflns_limit_l_max       28
_diffrn_reflns_limit_l_min       -28
_diffrn_reflns_number            11700
_diffrn_reflns_point_group_measured_fraction_full 1.000
_diffrn_reflns_point_group_measured_fraction_max 0.968
_diffrn_reflns_theta_full        24.415
_diffrn_reflns_theta_max         26.997
_diffrn_reflns_theta_min         0.901
_diffrn_ambient_temperature      100.0
_diffrn_detector                 'Photon counting pixel array'
_diffrn_detector_area_resol_mean 10.4
_diffrn_detector_type            'Dectris Pilatus 2M'
_diffrn_measured_fraction_theta_full 0.999
_diffrn_measured_fraction_theta_max 0.969
_diffrn_measurement_device       'Fixed \c 3-circle diffractometer'
_diffrn_measurement_device_type  'Fluid Film Devices'
_diffrn_measurement_method       '\f and \w rotation with 0.1 degree frames'
_diffrn_measurement_specimen_support 'MiTeGen MicroMount'
_diffrn_radiation_monochromator  'Silicon 111'
_diffrn_radiation_probe          x-ray
_diffrn_radiation_type           synchrotron
_diffrn_radiation_wavelength     0.6889
_diffrn_source                   Synchrotron
_diffrn_source_type              'Undulator, I19, DLS, RAL'
_diffrn_standards_number         0
_reflns_Friedel_coverage         0.777
_reflns_Friedel_fraction_full    1.000
_reflns_Friedel_fraction_max     0.967
_reflns_number_gt                2685
_reflns_number_total             5176
_reflns_special_details          
;
 Reflections were merged by SHELXL according to the crystal
 class for the calculation of statistics and refinement.
 
 _reflns_Friedel_fraction is defined as the number of unique
 Friedel pairs measured divided by the number that would be
 possible theoretically, ignoring centric projections and
 systematic absences.
;
_reflns_threshold_expression     'I > 2\s(I)'
_computing_bruker_data_scaling   'SADABS V2012/1 (Bruker AXS Inc.)'
_computing_cell_refinement       'SAINT V8.38A (Bruker AXS, 2016)'
_computing_data_collection       'GDA 8.44; generic data acquisition software'
_computing_data_reduction        'SAINT V8.38A (Bruker AXS, 2016)'
_computing_molecular_graphics    'Olex2 (Dolomanov et al., 2009)'
_computing_publication_material  'Olex2 (Dolomanov et al., 2009)'
_computing_structure_refinement  'ShelXL (Sheldrick, 2015)'
_computing_structure_solution    'ShelXS (Sheldrick, 2008)'
_refine_diff_density_max         0.343
_refine_diff_density_min         -0.380
_refine_diff_density_rms         0.076
_refine_ls_abs_structure_details 
;
 Flack x determined using 488 quotients [(I+)-(I-)]/[(I+)+(I-)]
 (Parsons, Flack and Wagner, Acta Cryst. B69 (2013) 249-259).
;
_refine_ls_abs_structure_Flack   -1.8(10)
_refine_ls_extinction_coef       .
_refine_ls_extinction_method     none
_refine_ls_goodness_of_fit_ref   1.034
_refine_ls_hydrogen_treatment    constr
_refine_ls_matrix_type           full
_refine_ls_number_parameters     307
_refine_ls_number_reflns         5176
_refine_ls_number_restraints     1
_refine_ls_R_factor_all          0.1761
_refine_ls_R_factor_gt           0.1179
_refine_ls_restrained_S_all      1.034
_refine_ls_shift/su_max          0.002
_refine_ls_shift/su_mean         0.000
_refine_ls_structure_factor_coef Fsqd
_refine_ls_weighting_details     
'w=1/[\s^2^(Fo^2^)+(0.1410P)^2^] where P=(Fo^2^+2Fc^2^)/3'
_refine_ls_weighting_scheme      calc
_refine_ls_wR_factor_gt          0.3080
_refine_ls_wR_factor_ref         0.3656
_refine_special_details          
;
 Refined as a 2-component twin.
;
_olex2_refinement_description    
;
1. Twinned data refinement
 Scales: 0.969(2)
 0.031(2)
2. Fixed Uiso
 At 1.2 times of:
  All C(H) groups, All C(H,H) groups, All N(H) groups
 At 1.5 times of:
  All C(H,H,H) groups, All O(H,H) groups
3.a Free rotating group:
 O5(H5A,H5B), O6(H6A,H6B)
3.b Ternary CH refined with riding coordinates:
 C1(H1A), C7(H7)
3.c Secondary CH2 refined with riding coordinates:
 C4(H4A,H4B)
3.d Aromatic/amide H refined with riding coordinates:
 N1(H1), N2(H2), N3(H3), N4(H4), N5(H5), N6(H6), C9(H9), C10(H10), C11(H11),
 C12(H12), C13(H13), C17(H17), C18(H18), C19(H19), C20(H20), C21(H21)
3.e Idealised Me refined as rotating group:
 C14(H14A,H14B,H14C), C15(H15A,H15B,H15C)
;
_atom_sites_solution_hydrogens   mixed
_atom_sites_solution_primary     direct
_atom_sites_solution_secondary   ?
loop_
_atom_site_label
_atom_site_type_symbol
_atom_site_fract_x
_atom_site_fract_y
_atom_site_fract_z
_atom_site_U_iso_or_equiv
_atom_site_adp_type
_atom_site_occupancy
_atom_site_site_symmetry_order
_atom_site_calc_flag
_atom_site_refinement_flags_posn
_atom_site_refinement_flags_adp
_atom_site_refinement_flags_occupancy
_atom_site_disorder_assembly
_atom_site_disorder_group
O1 O 0.7230(6) 0.2204(13) 0.3270(3) 0.0605(17) Uani 1 1 d . . . . .
O2 O 0.7093(9) 0.644(2) 0.4583(3) 0.087(3) Uani 1 1 d . . . . .
O3 O 0.9446(9) 0.608(2) 0.5797(3) 0.090(3) Uani 1 1 d . . . . .
O4 O 0.8342(7) 0.2269(13) 0.7015(3) 0.0650(19) Uani 1 1 d . . . . .
N1 N 0.6809(7) 0.6541(17) 0.2797(3) 0.0559(18) Uani 1 1 d . . . . .
H1 H 0.702314 0.838978 0.275002 0.067 Uiso 1 1 calc R . . . .
N2 N 0.8227(8) 0.6336(19) 0.3546(3) 0.067(2) Uani 1 1 d . . . . .
H2 H 0.850708 0.805732 0.343295 0.080 Uiso 1 1 calc R . . . .
N3 N 0.8628(9) 0.4952(18) 0.4073(3) 0.067(2) Uani 1 1 d . . . . .
H3 H 0.931709 0.404938 0.407838 0.080 Uiso 1 1 calc R . . . .
N4 N 0.7571(9) 0.490(2) 0.6002(3) 0.067(2) Uani 1 1 d . . . . .
H4 H 0.691450 0.403182 0.587658 0.081 Uiso 1 1 calc R . . . .
N5 N 0.7622(8) 0.6380(18) 0.6553(3) 0.061(2) Uani 1 1 d . . . . .
H5 H 0.729724 0.812551 0.660019 0.073 Uiso 1 1 calc R . . . .
N6 N 0.8570(7) 0.6695(15) 0.7478(3) 0.0543(18) Uani 1 1 d . . . . .
H6 H 0.839326 0.858173 0.746432 0.065 Uiso 1 1 calc R . . . .
C1 C 0.5844(9) 0.540(2) 0.2417(4) 0.062(2) Uani 1 1 d . . . . .
H1A H 0.598691 0.324607 0.235710 0.074 Uiso 1 1 calc R . . . .
C2 C 0.7382(9) 0.4915(19) 0.3211(4) 0.054(2) Uani 1 1 d . . . . .
C3 C 0.7975(13) 0.499(2) 0.4566(4) 0.075(3) Uani 1 1 d . . . . .
C4 C 0.8377(15) 0.302(2) 0.5083(4) 0.084(4) Uani 1 1 d . . . . .
H4A H 0.913579 0.207112 0.497756 0.101 Uiso 1 1 calc R . . . .
H4B H 0.778307 0.145465 0.514704 0.101 Uiso 1 1 calc R . . . .
C5 C 0.8538(12) 0.482(2) 0.5669(4) 0.066(3) Uani 1 1 d . . . . .
C6 C 0.8211(8) 0.4963(19) 0.7024(4) 0.052(2) Uani 1 1 d . . . . .
C7 C 0.9253(8) 0.556(2) 0.8005(4) 0.055(2) Uani 1 1 d . . . . .
H7 H 0.893752 0.357114 0.811201 0.065 Uiso 1 1 calc R . . . .
C8 C 0.9038(8) 0.7621(17) 0.8537(4) 0.050(2) Uani 1 1 d . . . . .
C9 C 0.9944(8) 0.869(2) 0.8908(4) 0.055(2) Uani 1 1 d . . . . .
H9 H 1.074138 0.813798 0.883576 0.066 Uiso 1 1 calc R . . . .
C10 C 0.9675(11) 1.058(2) 0.9389(4) 0.064(3) Uani 1 1 d . . . . .
H10 H 1.029724 1.134783 0.963886 0.076 Uiso 1 1 calc R . . . .
C11 C 0.8568(10) 1.132(2) 0.9502(4) 0.059(2) Uani 1 1 d . . . . .
H11 H 0.841116 1.262161 0.983103 0.071 Uiso 1 1 calc R . . . .
C12 C 0.7634(9) 1.025(2) 0.9155(4) 0.064(2) Uani 1 1 d . . . . .
H12 H 0.684001 1.076520 0.924252 0.077 Uiso 1 1 calc R . . . .
C13 C 0.7900(9) 0.836(2) 0.8663(4) 0.057(2) Uani 1 1 d . . . . .
H13 H 0.727402 0.759008 0.841664 0.068 Uiso 1 1 calc R . . . .
C14 C 1.0535(10) 0.523(3) 0.7841(5) 0.075(3) Uani 1 1 d . . . . .
H14A H 1.059795 0.396505 0.748059 0.113 Uiso 1 1 calc GR . . . .
H14B H 1.097232 0.434253 0.818371 0.113 Uiso 1 1 calc GR . . . .
H14C H 1.086805 0.717334 0.775110 0.113 Uiso 1 1 calc GR . . . .
C15 C 0.4697(10) 0.573(3) 0.2765(5) 0.081(3) Uani 1 1 d . . . . .
H15A H 0.480507 0.493648 0.317864 0.122 Uiso 1 1 calc GR . . . .
H15B H 0.406497 0.463678 0.255299 0.122 Uiso 1 1 calc GR . . . .
H15C H 0.448262 0.781320 0.278821 0.122 Uiso 1 1 calc GR . . . .
C16 C 0.5862(8) 0.683(2) 0.1800(4) 0.056(2) Uani 1 1 d . . . . .
C17 C 0.6802(11) 0.637(3) 0.1433(5) 0.077(3) Uani 1 1 d . . . . .
H17 H 0.743856 0.517380 0.157628 0.092 Uiso 1 1 calc R . . . .
C18 C 0.6854(11) 0.760(3) 0.0854(5) 0.081(3) Uani 1 1 d . . . . .
H18 H 0.752657 0.724561 0.061050 0.097 Uiso 1 1 calc R . . . .
C19 C 0.5962(11) 0.931(2) 0.0630(5) 0.069(3) Uani 1 1 d . . . . .
H19 H 0.598791 1.010090 0.022887 0.083 Uiso 1 1 calc R . . . .
C20 C 0.5026(12) 0.985(3) 0.1001(6) 0.089(4) Uani 1 1 d . . . . .
H20 H 0.440422 1.109329 0.086143 0.106 Uiso 1 1 calc R . . . .
C21 C 0.4966(10) 0.861(3) 0.1577(5) 0.072(3) Uani 1 1 d . . . . .
H21 H 0.429687 0.898481 0.182261 0.086 Uiso 1 1 calc R . . . .
O5 O 0.4251(10) 0.619(3) 0.4449(5) 0.108(3) Uani 1 1 d . . . . .
H5A H 0.465469 0.617660 0.479039 0.162 Uiso 1 1 d G . . . .
H5B H 0.458213 0.484751 0.422693 0.162 Uiso 1 1 d G . . . .
O6 O 0.4611(12) 0.616(3) 0.5788(6) 0.125(4) Uani 1 1 d . . . . .
H6A H 0.492359 0.493463 0.605038 0.187 Uiso 1 1 d G . . . .
H6B H 0.385173 0.597496 0.583606 0.187 Uiso 1 1 d G . . . .

loop_
_atom_site_aniso_label
_atom_site_aniso_U_11
_atom_site_aniso_U_22
_atom_site_aniso_U_33
_atom_site_aniso_U_23
_atom_site_aniso_U_13
_atom_site_aniso_U_12
O1 0.096(5) 0.021(3) 0.065(4) 0.002(3) -0.006(3) -0.004(3)
O2 0.144(8) 0.060(5) 0.056(4) 0.003(4) -0.008(4) -0.001(6)
O3 0.140(7) 0.074(5) 0.056(4) -0.009(4) 0.008(4) -0.034(6)
O4 0.116(6) 0.019(3) 0.059(4) -0.005(3) -0.006(3) 0.004(3)
N1 0.079(5) 0.031(4) 0.058(4) 0.002(3) -0.008(3) -0.005(3)
N2 0.107(6) 0.041(4) 0.051(4) 0.009(4) -0.020(4) -0.012(4)
N3 0.125(7) 0.032(4) 0.043(4) 0.007(3) -0.016(4) -0.003(4)
N4 0.103(6) 0.045(4) 0.054(4) -0.003(4) -0.014(4) -0.002(5)
N5 0.094(5) 0.038(4) 0.051(4) -0.007(3) -0.017(4) 0.009(4)
N6 0.091(5) 0.024(3) 0.048(4) -0.001(3) -0.005(3) 0.005(3)
C1 0.077(6) 0.035(5) 0.073(6) 0.007(4) -0.012(4) -0.010(4)
C2 0.083(6) 0.025(4) 0.055(5) -0.002(4) -0.001(4) -0.001(4)
C3 0.140(10) 0.038(5) 0.046(5) -0.005(4) -0.013(6) 0.007(7)
C4 0.174(12) 0.043(6) 0.035(4) -0.005(4) -0.004(6) 0.010(6)
C5 0.118(9) 0.032(4) 0.049(5) -0.002(4) -0.001(5) -0.001(5)
C6 0.078(6) 0.029(4) 0.048(4) -0.007(4) -0.005(4) 0.003(4)
C7 0.079(6) 0.035(5) 0.049(4) -0.002(3) -0.012(4) 0.002(4)
C8 0.078(6) 0.025(4) 0.048(4) 0.004(3) -0.009(4) 0.000(4)
C9 0.070(6) 0.039(5) 0.055(5) 0.005(4) -0.004(4) 0.009(4)
C10 0.105(8) 0.039(5) 0.046(4) 0.004(4) -0.014(4) -0.009(5)
C11 0.101(8) 0.031(4) 0.046(4) 0.000(4) -0.006(4) -0.002(5)
C12 0.077(6) 0.056(6) 0.060(5) -0.008(5) 0.007(4) -0.002(5)
C13 0.072(6) 0.047(5) 0.052(5) 0.001(4) -0.005(4) -0.008(4)
C14 0.080(7) 0.078(8) 0.067(6) -0.008(6) -0.005(5) 0.015(6)
C15 0.073(7) 0.096(10) 0.075(7) 0.011(6) -0.004(5) -0.007(6)
C16 0.065(5) 0.035(4) 0.069(5) -0.006(4) -0.007(4) -0.005(4)
C17 0.080(7) 0.079(8) 0.072(6) 0.003(6) -0.001(5) 0.026(6)
C18 0.087(8) 0.074(8) 0.082(8) -0.001(6) 0.010(6) 0.024(6)
C19 0.085(7) 0.053(6) 0.069(6) 0.008(5) -0.007(5) -0.003(5)
C20 0.105(9) 0.069(8) 0.092(8) 0.019(7) -0.009(7) 0.022(7)
C21 0.089(7) 0.064(6) 0.063(6) 0.008(5) 0.007(5) 0.009(6)
O5 0.119(8) 0.096(8) 0.108(7) 0.027(6) -0.020(6) -0.009(6)
O6 0.136(9) 0.103(9) 0.136(10) -0.024(7) 0.020(7) -0.036(8)

_geom_special_details            
;
 All esds (except the esd in the dihedral angle between two l.s. planes)
 are estimated using the full covariance matrix.  The cell esds are taken
 into account individually in the estimation of esds in distances, angles
 and torsion angles; correlations between esds in cell parameters are only
 used when they are defined by crystal symmetry.  An approximate (isotropic)
 treatment of cell esds is used for estimating esds involving l.s. planes.
;
loop_
_geom_bond_atom_site_label_1
_geom_bond_atom_site_label_2
_geom_bond_distance
_geom_bond_site_symmetry_2
_geom_bond_publ_flag
O1 C2 1.250(11) . ?
O2 C3 1.197(15) . ?
O3 C5 1.204(14) . ?
O4 C6 1.232(11) . ?
N1 H1 0.8800 . ?
N1 C1 1.457(11) . ?
N1 C2 1.330(11) . ?
N2 H2 0.8800 . ?
N2 N3 1.385(10) . ?
N2 C2 1.359(12) . ?
N3 H3 0.8800 . ?
N3 C3 1.318(16) . ?
N4 H4 0.8800 . ?
N4 N5 1.381(11) . ?
N4 C5 1.324(15) . ?
N5 H5 0.8800 . ?
N5 C6 1.379(11) . ?
N6 H6 0.8800 . ?
N6 C6 1.327(10) . ?
N6 C7 1.472(10) . ?
C1 H1A 1.0000 . ?
C1 C15 1.521(15) . ?
C1 C16 1.501(14) . ?
C3 C4 1.506(15) . ?
C4 H4A 0.9900 . ?
C4 H4B 0.9900 . ?
C4 C5 1.532(13) . ?
C7 H7 1.0000 . ?
C7 C8 1.517(12) . ?
C7 C14 1.505(15) . ?
C8 C9 1.385(13) . ?
C8 C13 1.362(14) . ?
C9 H9 0.9500 . ?
C9 C10 1.398(14) . ?
C10 H10 0.9500 . ?
C10 C11 1.323(15) . ?
C11 H11 0.9500 . ?
C11 C12 1.380(14) . ?
C12 H12 0.9500 . ?
C12 C13 1.413(13) . ?
C13 H13 0.9500 . ?
C14 H14A 0.9800 . ?
C14 H14B 0.9800 . ?
C14 H14C 0.9800 . ?
C15 H15A 0.9800 . ?
C15 H15B 0.9800 . ?
C15 H15C 0.9800 . ?
C16 C17 1.358(15) . ?
C16 C21 1.377(14) . ?
C17 H17 0.9500 . ?
C17 C18 1.389(17) . ?
C18 H18 0.9500 . ?
C18 C19 1.357(17) . ?
C19 H19 0.9500 . ?
C19 C20 1.367(19) . ?
C20 H20 0.9500 . ?
C20 C21 1.385(17) . ?
C21 H21 0.9500 . ?
O5 H5A 0.8699 . ?
O5 H5B 0.8701 . ?
O6 H6A 0.8698 . ?
O6 H6B 0.8697 . ?

loop_
_geom_angle_atom_site_label_1
_geom_angle_atom_site_label_2
_geom_angle_atom_site_label_3
_geom_angle
_geom_angle_site_symmetry_1
_geom_angle_site_symmetry_3
_geom_angle_publ_flag
C1 N1 H1 118.5 . . ?
C2 N1 H1 118.5 . . ?
C2 N1 C1 123.0(7) . . ?
N3 N2 H2 121.5 . . ?
C2 N2 H2 121.5 . . ?
C2 N2 N3 116.9(8) . . ?
N2 N3 H3 120.0 . . ?
C3 N3 N2 119.9(10) . . ?
C3 N3 H3 120.0 . . ?
N5 N4 H4 121.0 . . ?
C5 N4 H4 121.0 . . ?
C5 N4 N5 118.0(9) . . ?
N4 N5 H5 122.0 . . ?
C6 N5 N4 116.1(7) . . ?
C6 N5 H5 122.0 . . ?
C6 N6 H6 119.0 . . ?
C6 N6 C7 122.1(7) . . ?
C7 N6 H6 119.0 . . ?
N1 C1 H1A 107.6 . . ?
N1 C1 C15 108.4(8) . . ?
N1 C1 C16 109.8(7) . . ?
C15 C1 H1A 107.6 . . ?
C16 C1 H1A 107.6 . . ?
C16 C1 C15 115.7(8) . . ?
O1 C2 N1 123.5(8) . . ?
O1 C2 N2 120.6(8) . . ?
N1 C2 N2 115.8(8) . . ?
O2 C3 N3 120.6(10) . . ?
O2 C3 C4 123.1(11) . . ?
N3 C3 C4 116.3(12) . . ?
C3 C4 H4A 109.6 . . ?
C3 C4 H4B 109.6 . . ?
C3 C4 C5 110.2(9) . . ?
H4A C4 H4B 108.1 . . ?
C5 C4 H4A 109.6 . . ?
C5 C4 H4B 109.6 . . ?
O3 C5 N4 124.6(10) . . ?
O3 C5 C4 122.5(11) . . ?
N4 C5 C4 112.8(11) . . ?
O4 C6 N5 120.6(8) . . ?
O4 C6 N6 124.4(8) . . ?
N6 C6 N5 115.0(7) . . ?
N6 C7 H7 108.4 . . ?
N6 C7 C8 107.3(7) . . ?
N6 C7 C14 110.0(8) . . ?
C8 C7 H7 108.4 . . ?
C14 C7 H7 108.4 . . ?
C14 C7 C8 114.3(8) . . ?
C9 C8 C7 122.7(9) . . ?
C13 C8 C7 118.1(8) . . ?
C13 C8 C9 119.1(9) . . ?
C8 C9 H9 120.3 . . ?
C8 C9 C10 119.4(9) . . ?
C10 C9 H9 120.3 . . ?
C9 C10 H10 119.5 . . ?
C11 C10 C9 121.0(9) . . ?
C11 C10 H10 119.5 . . ?
C10 C11 H11 119.2 . . ?
C10 C11 C12 121.6(9) . . ?
C12 C11 H11 119.2 . . ?
C11 C12 H12 121.1 . . ?
C11 C12 C13 117.7(10) . . ?
C13 C12 H12 121.1 . . ?
C8 C13 C12 121.2(8) . . ?
C8 C13 H13 119.4 . . ?
C12 C13 H13 119.4 . . ?
C7 C14 H14A 109.5 . . ?
C7 C14 H14B 109.5 . . ?
C7 C14 H14C 109.5 . . ?
H14A C14 H14B 109.5 . . ?
H14A C14 H14C 109.5 . . ?
H14B C14 H14C 109.5 . . ?
C1 C15 H15A 109.5 . . ?
C1 C15 H15B 109.5 . . ?
C1 C15 H15C 109.5 . . ?
H15A C15 H15B 109.5 . . ?
H15A C15 H15C 109.5 . . ?
H15B C15 H15C 109.5 . . ?
C17 C16 C1 119.2(9) . . ?
C17 C16 C21 117.3(10) . . ?
C21 C16 C1 123.5(10) . . ?
C16 C17 H17 119.3 . . ?
C16 C17 C18 121.5(10) . . ?
C18 C17 H17 119.3 . . ?
C17 C18 H18 119.3 . . ?
C19 C18 C17 121.3(11) . . ?
C19 C18 H18 119.3 . . ?
C18 C19 H19 121.2 . . ?
C18 C19 C20 117.6(11) . . ?
C20 C19 H19 121.2 . . ?
C19 C20 H20 119.3 . . ?
C19 C20 C21 121.3(11) . . ?
C21 C20 H20 119.3 . . ?
C16 C21 C20 120.9(11) . . ?
C16 C21 H21 119.5 . . ?
C20 C21 H21 119.5 . . ?
H5A O5 H5B 104.5 . . ?
H6A O6 H6B 104.5 . . ?

loop_
_geom_hbond_atom_site_label_D
_geom_hbond_atom_site_label_H
_geom_hbond_atom_site_label_A
_geom_hbond_distance_DH
_geom_hbond_distance_HA
_geom_hbond_distance_DA
_geom_hbond_angle_DHA
_geom_hbond_site_symmetry_A
_geom_hbond_publ_flag
N1 H1 O1 0.88 2.08 2.810(9) 139.3 1_565 yes
N2 H2 O1 0.88 2.40 2.952(10) 121.4 1_565 yes
N3 H3 O3 0.88 1.96 2.808(13) 162.2 2_746 yes
N4 H4 O5 0.88 1.97 2.825(14) 164.2 2_646 yes
N5 H5 O4 0.88 2.39 2.968(10) 123.3 1_565 yes
N6 H6 O4 0.88 1.94 2.737(9) 149.5 1_565 yes
O5 H5A O6 0.87 2.19 2.956(17) 147.0 . yes
O5 H5B O6 0.87 1.91 2.679(18) 146.8 2_646 yes
O6 H6A O5 0.87 2.23 2.65(2) 109.3 2_646 yes
O6 H6B O1 0.87 2.39 2.991(15) 126.5 2_656 yes

loop_
_geom_torsion_atom_site_label_1
_geom_torsion_atom_site_label_2
_geom_torsion_atom_site_label_3
_geom_torsion_atom_site_label_4
_geom_torsion
_geom_torsion_site_symmetry_1
_geom_torsion_site_symmetry_2
_geom_torsion_site_symmetry_3
_geom_torsion_site_symmetry_4
_geom_torsion_publ_flag
N1 C2 N2 N3 164.4(9) . . . . ?
N2 N3 C3 O2 -7.2(16) . . . . ?
N3 N2 C2 O1 -20.3(15) . . . . ?
N4 N5 C6 O4 -22.1(15) . . . . ?
N5 N4 C5 O3 -4.0(15) . . . . ?
N6 C6 N5 N4 160.2(9) . . . . ?
C1 N1 C2 O1 7.5(16) . . . . ?
C1 N1 C2 N2 -177.3(9) . . . . ?
C2 N2 N3 C3 -77.0(12) . . . . ?
C3 C4 C5 O3 -86.6(15) . . . . ?
C3 C4 C5 N4 91.5(13) . . . . ?
C4 C3 N3 N2 170.2(9) . . . . ?
C4 C5 N4 N5 177.9(8) . . . . ?
C5 N4 N5 C6 -75.4(11) . . . . ?
C5 C4 C3 O2 -57.8(16) . . . . ?
C5 C4 C3 N3 124.9(12) . . . . ?
C7 N6 C6 O4 4.9(16) . . . . ?
C7 N6 C6 N5 -177.5(9) . . . . ?
C8 C7 N6 C6 -155.0(8) . . . . ?
C9 C8 C7 N6 -133.3(9) . . . . ?
C9 C8 C7 C14 -11.1(12) . . . . ?
C13 C8 C7 N6 49.0(11) . . . . ?
C13 C8 C7 C14 171.2(9) . . . . ?
C14 C7 N6 C6 80.2(12) . . . . ?
C15 C1 N1 C2 86.4(12) . . . . ?
C15 C1 C16 C17 -172.8(11) . . . . ?
C15 C1 C16 C21 6.8(14) . . . . ?
C16 C1 N1 C2 -146.4(9) . . . . ?
C17 C16 C1 N1 64.2(12) . . . . ?
C21 C16 C1 N1 -116.3(11) . . . . ?

_iucr_refine_instructions_details 
;
TITL JPS131 in P21 #4
REM reset to P21 #4
CELL 0.6889 11.3002 4.5408 21.9094 90 90.8973 90
ZERR 2 0.0027 0.0011 0.0052 0 0.007 0
LATT -1
SYMM -X,0.5+Y,-Z
SFAC C H N O
DISP C 0.0032 0.0015 10.8482
DISP H -0 0 0.6228
DISP N 0.006 0.003 18.3366
DISP O 0.0108 0.0057 30.1916
UNIT 42 60 12 12
EQIV $1 +X,1+Y,+Z
EQIV $2 2-X,-0.5+Y,1-Z
EQIV $3 1-X,-0.5+Y,1-Z
EQIV $4 1-X,0.5+Y,1-Z

L.S. 9
PLAN  5
SIZE 0.005 0.012 0.175
TEMP -173.15
HTAB N1 O1_$1
HTAB N6 O4_$1
HTAB N3 O3_$2
HTAB N4 O5_$3
HTAB O5 O6_$3
HTAB O6 O5_$3
HTAB N5 O4_$1
HTAB N2 O1_$1
HTAB O5 O6
HTAB O6 O1_$4
CONF C9 C8 C7 N6
CONF C9 C8 C7 C14
CONF C13 C8 C7 N6
CONF C13 C8 C7 C14
CONF C8 C7 N6 C6
CONF C14 C7 N6 C6
CONF C7 N6 C6 O4
CONF C7 N6 C6 N5
CONF N4 N5 C6 O4
CONF N6 C6 N5 N4
CONF C5 N4 N5 C6
CONF N5 N4 C5 O3
CONF C4 C5 N4 N5
CONF C3 C4 C5 O3
CONF C3 C4 C5 N4
CONF C5 C4 C3 O2
CONF C5 C4 C3 N3
CONF N2 N3 C3 O2
CONF C4 C3 N3 N2
CONF C2 N2 N3 C3
CONF N3 N2 C2 O1
CONF N1 C2 N2 N3
CONF C1 N1 C2 O1
CONF C1 N1 C2 N2
CONF C15 C1 N1 C2
CONF C16 C1 N1 C2
CONF C17 C16 C1 N1
CONF C15 C1 C16 C17
CONF C21 C16 C1 N1
CONF C15 C1 C16 C21
BOND $h
fmap 2 53
acta 
BASF 0.031
TWIN 1 0 0 0 -1 0 0 0 -1 2
OMIT -2 54
OMIT 1 0 1
OMIT -1 0 1
WGHT 0.141
FVAR 0.3286
REM <olex2.extras>
REM <HklSrc "%.\\19srv179.hkl">
REM </olex2.extras>

O1    4     0.72301  0.22042  0.32698  11.00000  0.09583  0.02054  0.06486 =
 0.00212 -0.00633 -0.00397 
O2    4     0.70925  0.64396  0.45826  11.00000  0.14423  0.06000  0.05635 =
 0.00339 -0.00804 -0.00081 
O3    4     0.94463  0.60834  0.57966  11.00000  0.14043  0.07381  0.05629 =
 -0.00894  0.00773 -0.03431 
O4    4     0.83416  0.22687  0.70151  11.00000  0.11644  0.01920  0.05916 =
 -0.00455 -0.00638  0.00407 
N1    3     0.68093  0.65410  0.27967  11.00000  0.07870  0.03086  0.05774 =
 0.00151 -0.00786 -0.00523 
AFIX 43
H1    2     0.70231  0.83899  0.27500  11.00000 -1.20000 
AFIX 0
N2    3     0.82271  0.63361  0.35457  11.00000  0.10726  0.04133  0.05128 =
 0.00946 -0.01991 -0.01232 
AFIX 43
H2    2     0.85071  0.80573  0.34329  11.00000 -1.20000 
AFIX 0
N3    3     0.86278  0.49515  0.40728  11.00000  0.12523  0.03161  0.04252 =
 0.00692 -0.01575 -0.00322 
AFIX 43
H3    2     0.93171  0.40493  0.40784  11.00000 -1.20000 
AFIX 0
N4    3     0.75707  0.48992  0.60023  11.00000  0.10272  0.04488  0.05423 =
 -0.00330 -0.01422 -0.00155 
AFIX 43
H4    2     0.69145  0.40319  0.58766  11.00000 -1.20000 
AFIX 0
N5    3     0.76217  0.63801  0.65529  11.00000  0.09449  0.03765  0.05057 =
 -0.00747 -0.01688  0.00861 
AFIX 43
H5    2     0.72972  0.81254  0.66002  11.00000 -1.20000 
AFIX 0
N6    3     0.85696  0.66950  0.74784  11.00000  0.09063  0.02372  0.04843 =
 -0.00108 -0.00547  0.00492 
AFIX 43
H6    2     0.83932  0.85817  0.74643  11.00000 -1.20000 
AFIX 0
C1    1     0.58439  0.53991  0.24170  11.00000  0.07669  0.03528  0.07306 =
 0.00667 -0.01155 -0.00960 
AFIX 13
H1a   2     0.59870  0.32459  0.23571  11.00000 -1.20000 
AFIX 0
C2    1     0.73819  0.49146  0.32106  11.00000  0.08290  0.02531  0.05460 =
 -0.00229 -0.00119 -0.00084 
C3    1     0.79752  0.49868  0.45660  11.00000  0.14042  0.03773  0.04632 =
 -0.00504 -0.01317  0.00729 
C4    1     0.83773  0.30218  0.50826  11.00000  0.17387  0.04345  0.03467 =
 -0.00536 -0.00440  0.00965 
AFIX 23
H4a   2     0.91358  0.20712  0.49776  11.00000 -1.20000 
H4b   2     0.77831  0.14547  0.51471  11.00000 -1.20000 
AFIX 0
C5    1     0.85383  0.48231  0.56693  11.00000  0.11769  0.03157  0.04906 =
 -0.00170 -0.00080 -0.00135 
C6    1     0.82107  0.49629  0.70239  11.00000  0.07823  0.02871  0.04782 =
 -0.00710 -0.00493  0.00306 
C7    1     0.92534  0.55594  0.80051  11.00000  0.07943  0.03490  0.04893 =
 -0.00194 -0.01167  0.00200 
AFIX 13
H7    2     0.89376  0.35711  0.81120  11.00000 -1.20000 
AFIX 0
C8    1     0.90382  0.76209  0.85367  11.00000  0.07760  0.02497  0.04845 =
 0.00438 -0.00886 -0.00049 
C9    1     0.99445  0.86877  0.89077  11.00000  0.07020  0.03893  0.05519 =
 0.00504 -0.00361  0.00850 
AFIX 43
H9    2     1.07414  0.81381  0.88358  11.00000 -1.20000 
AFIX 0
C10   1     0.96754  1.05807  0.93891  11.00000  0.10526  0.03898  0.04580 =
 0.00361 -0.01403 -0.00866 
AFIX 43
H10   2     1.02973  1.13476  0.96389  11.00000 -1.20000 
AFIX 0
C11   1     0.85676  1.13210  0.95024  11.00000  0.10105  0.03074  0.04625 =
 -0.00046 -0.00584 -0.00160 
AFIX 43
H11   2     0.84111  1.26216  0.98310  11.00000 -1.20000 
AFIX 0
C12   1     0.76341  1.02495  0.91546  11.00000  0.07700  0.05565  0.05984 =
 -0.00818  0.00716 -0.00233 
AFIX 43
H12   2     0.68400  1.07650  0.92425  11.00000 -1.20000 
AFIX 0
C13   1     0.79002  0.83596  0.86632  11.00000  0.07175  0.04666  0.05162 =
 0.00097 -0.00486 -0.00835 
AFIX 43
H13   2     0.72740  0.75904  0.84166  11.00000 -1.20000 
AFIX 0
C14   1     1.05346  0.52318  0.78408  11.00000  0.08042  0.07762  0.06710 =
 -0.00759 -0.00464  0.01454 
AFIX 137
H14a  2     1.05980  0.39651  0.74806  11.00000 -1.50000 
H14b  2     1.09724  0.43431  0.81837  11.00000 -1.50000 
H14c  2     1.08680  0.71737  0.77511  11.00000 -1.50000 
AFIX 0
C15   1     0.46971  0.57251  0.27652  11.00000  0.07249  0.09581  0.07547 =
 0.01085 -0.00448 -0.00744 
AFIX 137
H15a  2     0.48051  0.49358  0.31786  11.00000 -1.50000 
H15b  2     0.40650  0.46367  0.25529  11.00000 -1.50000 
H15c  2     0.44827  0.78129  0.27883  11.00000 -1.50000 
AFIX 0
C16   1     0.58623  0.68335  0.18001  11.00000  0.06502  0.03541  0.06850 =
 -0.00618 -0.00654 -0.00513 
C17   1     0.68022  0.63689  0.14335  11.00000  0.07973  0.07842  0.07169 =
 0.00337 -0.00124  0.02618 
AFIX 43
H17   2     0.74386  0.51737  0.15763  11.00000 -1.20000 
AFIX 0
C18   1     0.68537  0.76028  0.08543  11.00000  0.08689  0.07443  0.08208 =
 -0.00092  0.00983  0.02420 
AFIX 43
H18   2     0.75265  0.72449  0.06105  11.00000 -1.20000 
AFIX 0
C19   1     0.59623  0.93087  0.06298  11.00000  0.08486  0.05282  0.06932 =
 0.00809 -0.00746 -0.00291 
AFIX 43
H19   2     0.59880  1.01014  0.02289  11.00000 -1.20000 
AFIX 0
C20   1     0.50262  0.98451  0.10013  11.00000  0.10511  0.06855  0.09213 =
 0.01852 -0.00886  0.02154 
AFIX 43
H20   2     0.44042  1.10932  0.08614  11.00000 -1.20000 
AFIX 0
C21   1     0.49660  0.86066  0.15774  11.00000  0.08890  0.06371  0.06269 =
 0.00834  0.00661  0.00881 
AFIX 43
H21   2     0.42969  0.89851  0.18226  11.00000 -1.20000 
AFIX 0

AFIX 6
O5    4     0.42505  0.61937  0.44492  11.00000  0.11873  0.09639  0.10831 =
 0.02698 -0.01960 -0.00900 
H5a   2     0.46552  0.61756  0.47902  11.00000 -1.50000 
H5b   2     0.45847  0.48563  0.42257  11.00000 -1.50000 
AFIX 0

AFIX 6
O6    4     0.46108  0.61572  0.57882  11.00000  0.13588  0.10249  0.13621 =
 -0.02354  0.01973 -0.03612 
H6a   2     0.49235  0.49345  0.60503  11.00000 -1.50000 
H6b   2     0.38517  0.59748  0.58359  11.00000 -1.50000 
AFIX 0
HKLF 4

END
;

# start Validation Reply Form
_vrf_PLAT084_1RR_DH_19srv179     
;
PROBLEM: High wR2 Value (i.e. > 0.25) ...................       0.37 Report
RESPONSE:  The diffraction from these thin needles was found to be very weak 
in spite of using a synchrotron source for data collection. More than 90% of 
reflections above 0.82 Ang were unobserved (i.e. less than 2 sigma (I)). 
Nevertheless the structure was succesfully solved and refined but some formal 
refinement criteria and precision of geometrical parameters were affected by 
such weak diffraction.
;
_vrf_PLAT340_1RR_DH_19srv179     
;
PROBLEM: Low Bond Precision on  C-C Bonds ...............    0.01444 Ang.  
RESPONSE: The diffraction from these thin needles was found to be very weak 
in spite of using a synchrotron source for data collection. More than 90% of 
reflections above 0.82 Ang were unobserved (i.e. less than 2 sigma (I)). 
Nevertheless the structure was succesfully solved and refined but some formal 
refinement criteria and precision of geometrical parameters were affected by 
such weak diffraction.
;
# end Validation Reply Form

_olex2_submission_special_instructions 'No special instructions were received'
loop_
_twin_individual_id
_twin_individual_mass_fraction_refined
1 0.969(2)
2 0.031(2)
